# Supplementary material for: Evaluating the Impact of Putative Metformin Targets on Cancer Outcomes: A Drug‐Target Mendelian Randomization Study
Source: Diabetes Obes Metab. 2026 Feb 27;28(5):4091–9. doi: 10.1111/dom.70598 (PMC13071220; doi:10.1111/dom.70598)
Supplement: Supplementary file 2 — Table S1: dom70598‐sup‐0002‐Tables.xlsx. [file DOM-28-4091-s002.xlsx]

## Sheet: Details of the tables
Supplementary Table 1: The putative targets of metformin and its protein-encoding genes
Supplementary Table 2: Association of overall and/or sex-specific HbA1c proxied by cis-eQTL variants with type 2 diabetes (postive control)
Supplementary Table 3: Characteristics of the genome-wide association studies used in this study
Supplementary Table 4: Association of tissue-specifc cis-eQTL variants with overall HbA1c
Supplementary Table 5: Association of tissue-specifc cis-eQTL variants with female HbA1c
Supplementary Table 6: Association of tissue-specifc cis-eQTL variants with male HbA1c
Supplementary Table 7: Genetic instruments for putative metformin drug targets and associations with overall and/or sex-specific HbA1c
Supplementary Table 8: The target-specific effect of metformin on primary and secondary outcomes
Supplementary Table 9: Association of rs11212617 (near ATM) and rs8192675 (SLC2A2) with overall and sex-specific HbA1c
Supplementary Table 10: Association of overall and sex-specific HbA1c proxied by rs11212617 (near ATM) and rs8192675 (SLC2A2) with type 2 diabetes (positive control)
Supplementary Table 11: The effect of rs8192675 (SLC2A2) on major cancer outcomes
Supplementary Table 12: Genetic instruments for overall and/or sex-specific HbA1c used in this study
Supplementary Table 13: Association of genetically predicted overall and/or sex-specific HbA1c instruments with with primary and secondary outcomes

## Sheet: S1
Supplementary Table 1: The putative targets of metformin and its protein-encoding genes
Uniprot name	Uniprot ID	Gene name	Gene region*
Electron transfer flavoprotein-ubiquinone oxidoreductase, mitochondrial	Q16134	ETFDH	chr4: 159593277-159630775
Glycerol-3-phosphate dehydrogenase [NAD(+)], cytoplasmic	P21695	GPD1	chr12: 50497602-50505102
Multidrug and toxin extrusion protein 1	Q96FL8	SLC47A1	chr17: 19398698-19482347
Acetyl-CoA carboxylase 2	O00763	ACACB	chr12: 109554400-109706031
5'-AMP-activated protein kinase catalytic subunit alpha-1	Q13131	PRKAA1	chr5: 40759481-40798476
5'-AMP-activated protein kinase catalytic subunit alpha-2	P54646	PRKAA2	chr1: 57110995-57181008
5'-AMP-activated protein kinase subunit beta-1	Q9Y478	PRKAB1	chr12: 120105558-120119435
5'-AMP-activated protein kinase subunit beta-2	O43741	PRKAB2	chr1: 146626685-146644129
5'-AMP-activated protein kinase subunit gamma-1	P54619	PRKAG1	chr12: 49396057-49412980
5'-AMP-activated protein kinase subunit gamma-2	Q9UGJ0	PRKAG2	chr7: 151253197-151574210
5'-AMP-activated protein kinase subunit gamma-3	Q9UGI9	PRKAG3	chr2: 219687106-219696809
*Defined based on Ensembl (GRCh37/hg19)

## Sheet: S2
Supplementary Table 2: Association of overall and/or sex-specific HbA1c proxied by cis-eQTL variants with type 2 diabetes (postive control)
Exposure	SNP	Gene	Outcome	Beta	SE	P value
Overall HbA1c	rs17237198	PRKAG1	Type 2 diabetes	0.131397	0.0422582	0.00187484
	rs4766601	ACACB		0.0130119	0.0699392	0.852408
	rs4898505	GPD1		-0.0748443	0.0627437	0.232925
	rs77023346	GPD1		0.233477	0.0815396	0.00419182
Female HbA1c	rs17237198	PRKAG1		0.159878	0.051418	0.00187484
	rs836178	GPD1		-0.00998004	0.0648703	0.877731
Male HbA1c	rs138859566	GPD1		-0.0239139	0.0410288	0.559989
	rs17237198	PRKAG1		0.109263	0.0351397	0.00187484
SNP, single nucleotide polymorphism; SE, standard error

## Sheet: S3
Supplementary Table 3: Characteristics of the genome-wide association studies used in this study
Exposure	Unit	Data source	Population	Sample size (cases)	Year	Covariate adjustments
Overall HbA1c (both sexes)	mmol/mol	UK Biobank (Neale Lab)	European	344182	2018	Sex, age, age^2, sex*age, sex*age^2, and first 20 PCs
Female HbA1c				185022		Age, age^2, and first 20 PCs
Male HbA1c				159160		Age, age^2, and first 20 PCs
Outcome	Unit	Data source	Population	Sample size (cases)	Year	Covariate adjustments
Postive control outcome
Type 2 diabetes	Log odds	DIAGRAM (38374256)	European	1812017 (242283)	2024	Age, sex, accounted for population stratification and/or kinship, and adjusted for study-specific covariates
Main outcomes
Colorectal cancer	Log odds	PMID: 36539618	European	185616 (78473)	2022	Age, sex, study-specific covariates, and PCs
Lung cancer	Log odds	TRICL-ILCCO, LC3 (28604730)	European	85716 (29266)	2022	Age, sex, smoking status, and PCs
Endometrial cancer	Log odds	ECAC, E2C2, UK Biobank (30093612)	European	121885 (12906)	2020	Study specific but mainly adjusted for PCs
Prostate cancer	Log odds	PMID: 37945903	European	726828 (122188)	2023	Age, study-specific covariates, and up to 10 PCs
Breast cancer (overall)	Log odds	BCAC (32424353)	European	247173 (133384)	2020	Country and first 10 PCs
Secondary outcomes
Luminal A-like (estrogen receptor (ER)+ and/or progesterone receptor (PR)+; human epidermal growth factor receptor 2 (HER2)-; grades 1 and 2)	Log odds	BCAC (32424353)	European	148877 (57400)	2020	Age and first 10 PCs
Luminal B/HER2-negative-like (ER+ and/or PR+; HER2-; grade 3)	Log odds	BCAC (32424353)	European	105277 (13800)	2020	Age and first 10 PCs
Luminal B-like (ER+ and/or PR+; HER2+)	Log odds	BCAC (32424353)	European	105277 (13800)	2020	Age and first 10 PCs
HER2-enriched-like (ER- and PR-; HER2+)	Log odds	BCAC (32424353)	European	97877 (6400)	2020	Age and first 10 PCs
Triple-negative (ER-; PR-; HER2-)	Log odds	BCAC (32424353)	European	106377 (14900)	2020	Age and first 10 PCs
BRCA1 mutation carriers	Log odds	CIMBA (32424353)	European	18908 (9414)	2020	Country and accounted for relatedness
ER+	Log odds	FinnGen (R12)	European	236245 (14540)	2024	Age, sex, genotyping batch and 10 PCs
ER-	Log odds	FinnGen (R12)	European	231429 (9724)	2024	Age, sex, genotyping batch and 10 PCs
PC, principal component

## Sheet: S4
Supplementary Table 4: Association of tissue-specifc cis-eQTL variants with overall HbA1c
Variant information								Variant - Exposure associations				Variant - Outcome associations					Exposure - Outcome association			Instrument selection
Tissue (Gene)	Ensembl	SNP	Chromosome	Position (hg19)	Position (hg38)	Effect allele	Other allele	EAF. exposure	Beta. exposure	SE. exposure	P value. exposure	EAF. outcome	Beta. outcome	SE. outcome	P value. outcome	Outcome	Beta. XY	SE. XY	P value. XY	P value.XY<0.05	F statistic	F statistic>10
Adipose_Visceral_Omentum (GPD1)	ENSG00000167588.13	rs41439649	12	51398511	51004728	A	G	0.11387	0.11686	0.0251944	4.46156e-06	0.153	0.085186	0.021637	8.2531e-05	Overall HbA1c	0.728958	0.185153	8.24886e-05	TRUE	15.5004	TRUE
Adipose_Visceral_Omentum (PRKAG1)	ENSG00000181929.13	rs2408955	12	48499131	48105348	T	G	0.519692	0.0791162	0.0179321	1.24863e-05	0.51603	0.27737	0.015357	6.943e-73	Overall HbA1c	3.50586	0.194107	6.40925e-73	TRUE	326.217	TRUE
Artery_Coronary (PRKAG1)	ENSG00000181929.13	rs75489029	12	48949095	48555312	A	G	0.106343	0.185738	0.0536923	0.00065401	0.097255	0.14612	0.025985	1.8766e-08	Overall HbA1c	0.7867	0.139901	1.87404e-08	TRUE	31.6209	TRUE
Artery_Tibial (PRKAG1)	ENSG00000181929.13	rs17237198	12	48953932	48560149	A	G	0.0914369	0.131763	0.035771	0.000250176	0.095038	0.15145	0.026152	7.0043e-09	Overall HbA1c	1.14941	0.198478	6.99086e-09	TRUE	33.5373	TRUE
Brain_Amygdala (GPD1)	ENSG00000167588.13	rs12305097	12	51315031	50921248	C	T	0.412921	-0.150262	0.0450803	0.00109857	0.42865	0.067451	0.015516	1.3792e-05	Overall HbA1c	-0.448889	0.10326	1.37893e-05	TRUE	18.8981	TRUE
Brain_Caudate_basal_ganglia (GPD1)	ENSG00000167588.13	rs11169270	12	50483032	50089249	A	G	0.333893	-0.153764	0.0446206	0.000670103	0.34608	0.054797	0.016126	0.00067893	Overall HbA1c	-0.356371	0.104875	0.000678673	TRUE	11.5468	TRUE
Brain_Cerebellar_Hemisphere (GPD1)	ENSG00000167588.13	rs836178	12	50498139	50104356	G	T	0.637681	0.317951	0.0425013	1.72412e-12	0.64058	-0.052636	0.016026	0.0010224	Overall HbA1c	-0.165548	0.050404	0.00102195	TRUE	10.7874	TRUE
Brain_Cerebellum (GPD1)	ENSG00000167588.13	rs836178	12	50498139	50104356	G	T	0.640152	0.24158	0.0444912	1.55851e-07	0.64058	-0.052636	0.016026	0.0010224	Overall HbA1c	-0.217882	0.0663383	0.00102195	TRUE	10.7874	TRUE
Brain_Frontal_Cortex_BA9 (GPD1)	ENSG00000167588.13	rs77023346	12	49783052	49389269	C	T	0.00559701	1.40079	0.32457	2.43454e-05	0.017903	0.19745	0.057773	0.00063138	Overall HbA1c	0.140956	0.0412432	0.000631558	TRUE	11.6806	TRUE
Colon_Transverse (GPD1)	ENSG00000167588.13	rs6580756	12	50887290	50493507	T	C	0.65795	0.169474	0.0477886	0.000435954	0.70138	0.055709	0.016757	0.0008858	Overall HbA1c	0.328717	0.0988765	0.000885705	TRUE	11.0524	TRUE
Lung (GPD1)	ENSG00000167588.13	rs4768940	12	51220761	50826978	A	G	0.24792	-0.12556	0.0333367	0.000184123	0.26427	-0.058427	0.017486	0.00083398	Overall HbA1c	0.465331	0.139264	0.000833694	TRUE	11.1647	TRUE
Minor_Salivary_Gland (ACACB)	ENSG00000076555.16	rs4766601	12	109890080	109452275	C	G	0.238889	-0.24942	0.0599877	5.57073e-05	0.25117	0.061482	0.017751	0.00053297	Overall HbA1c	-0.2465	0.0711691	0.000533039	TRUE	11.9964	TRUE
Prostate (GPD1)	ENSG00000167588.13	rs4898505	12	49765700	49371917	G	T	0.983986	0.851578	0.292156	0.00391541	0.979527	0.22313	0.055879	6.5263e-05	Overall HbA1c	0.262019	0.0656182	6.52172e-05	TRUE	15.9448	TRUE
Stomach (GPD1)	ENSG00000167588.13	rs7958572	12	49509441	49115658	G	C	0.385749	-0.180126	0.0534002	0.000829715	0.35105	-0.050904	0.016089	0.0015572	Overall HbA1c	0.282602	0.0893208	0.0015567	TRUE	10.0103	TRUE
Adipose_Subcutaneous (ACACB)	ENSG00000076555.16	rs7966218	12	109600214	109162409	G	A	0.851617	-0.0710268	0.0176519	6.41138e-05	0.87941	0.028085	0.023631	0.23465	Overall HbA1c	-0.395414	0.332705	0.234644	FALSE	1.41249	FALSE
Adipose_Subcutaneous (ETFDH)	ENSG00000171503.13	rs11559290	4	159601676	158680524	T	C	0.791842	0.484912	0.0293446	2.30979e-51	0.85662	-0.0071879	0.021868	0.74238	Overall HbA1c	-0.0148231	0.0450968	0.742386	FALSE	0.10804	FALSE
Adipose_Subcutaneous (PRKAA1)	ENSG00000132356.12	rs75461788	5	40951608	40951506	C	T	0.0344585	0.187497	0.0488	0.000134095	0.033779	-0.10571	0.043289	0.014612	Overall HbA1c	-0.563796	0.230878	0.0146078	TRUE	5.96317	FALSE
Adipose_Subcutaneous (PRKAA2)	ENSG00000162409.12	rs112596742	1	57068847	56603174	T	C	0.045007	0.22033	0.046956	3.30489e-06	0.044961	-0.027034	0.038355	0.4809	Overall HbA1c	-0.122698	0.17408	0.480912	FALSE	0.496794	FALSE
Adipose_Subcutaneous (PRKAB2)	ENSG00000131791.8	rs930495	1	146634514	147162935	G	T	0.433896	-0.135681	0.0229409	5.42117e-09	0.36181	-0.008659	0.01595	0.5872	Overall HbA1c	0.0638188	0.117555	0.58721	FALSE	0.294723	FALSE
Adipose_Subcutaneous (PRKAG1)	ENSG00000181929.13	rs61161207	12	48790972	48397189	C	T	0.0309423	-0.211098	0.0548391	0.000130271	0.012993	0.091046	0.067715	0.17878	Overall HbA1c	-0.431297	0.320775	0.178772	FALSE	1.80781	FALSE
Adipose_Subcutaneous (PRKAG2)	ENSG00000106617.15	rs57314786	7	151131711	151434625	T	C	0.0189873	0.241852	0.0716303	0.000778812	0.024508	0.063603	0.052149	0.2226	Overall HbA1c	0.262983	0.215624	0.222601	FALSE	1.48752	FALSE
Adipose_Subcutaneous (PRKAG3)	ENSG00000115592.11	rs72966064	2	219689522	218824799	A	G	0.033052	0.461723	0.121015	0.00014912	0.029387	-0.026856	0.046458	0.56321	Overall HbA1c	-0.0581647	0.100619	0.563217	FALSE	0.334166	FALSE
Adipose_Subcutaneous (SLC47A1)	ENSG00000142494.13	rs2252281	17	19437187	19533874	C	T	0.306108	-0.37042	0.0444026	4.46833e-16	0.3882	-0.010311	0.015768	0.51317	Overall HbA1c	0.027836	0.0425679	0.513164	FALSE	0.42761	FALSE
Adipose_Visceral_Omentum (ACACB)	ENSG00000076555.16	rs12372326	12	108876936	108483159	C	T	0.0179795	-0.208791	0.0582761	0.000372294	0.014234	-0.032886	0.0651	0.61345	Overall HbA1c	0.157507	0.311795	0.613446	FALSE	0.255188	FALSE
Adipose_Visceral_Omentum (ETFDH)	ENSG00000171503.13	rs7698657	4	159557521	158636369	A	G	0.178082	-0.264177	0.0297608	1.14828e-17	0.13876	0.00038644	0.022194	0.98611	Overall HbA1c	-0.00146281	0.0840119	0.986108	FALSE	0.000303175	FALSE
Adipose_Visceral_Omentum (PRKAA1)	ENSG00000132356.12	rs10066459	5	40675534	40675432	T	G	0.419521	-0.0772101	0.01691	6.22933e-06	0.48113	-0.035671	0.015357	0.02019	Overall HbA1c	0.461999	0.198899	0.0201907	TRUE	5.39533	FALSE
Adipose_Visceral_Omentum (PRKAA2)	ENSG00000162409.12	rs2281598	1	57395434	56929761	G	C	0.134418	0.105966	0.0333924	0.00159704	0.13943	0.028496	0.022203	0.19935	Overall HbA1c	0.268916	0.209529	0.199341	FALSE	1.64719	FALSE
Adipose_Visceral_Omentum (PRKAB2)	ENSG00000131791.8	rs2083719	1	146593892	147122310	G	C	0.418664	-0.118159	0.0184667	3.53483e-10	0.37489	-0.014507	0.015867	0.36055	Overall HbA1c	0.122775	0.134285	0.360566	FALSE	0.835922	FALSE
Adipose_Visceral_Omentum (PRKAG2)	ENSG00000106617.15	rs10952355	7	152183485	152486400	A	G	0.633562	0.100145	0.0266148	0.0001874	0.67294	-0.010178	0.016383	0.53444	Overall HbA1c	-0.101633	0.163593	0.534433	FALSE	0.385956	FALSE
Adipose_Visceral_Omentum (SLC47A1)	ENSG00000142494.13	rs2252281	17	19437187	19533874	C	T	0.313691	-0.464931	0.0518796	5.9062e-18	0.3882	-0.010311	0.015768	0.51317	Overall HbA1c	0.0221775	0.0339147	0.513164	FALSE	0.42761	FALSE
Adrenal_Gland (ACACB)	ENSG00000076555.16	rs7305012	12	109568281	109130476	A	G	0.188136	-0.293102	0.0531364	8.95436e-08	0.18093	0.0099861	0.019991	0.61741	Overall HbA1c	-0.0340704	0.0682049	0.617406	FALSE	0.24953	FALSE
Adrenal_Gland (GPD1)	ENSG00000167588.13	rs111463364	12	50942952	50549169	C	T	0.0474576	-0.529282	0.169039	0.00195737	0.040193	0.0031256	0.039509	0.93694	Overall HbA1c	-0.00590536	0.0746464	0.936944	FALSE	0.00625856	FALSE
Adrenal_Gland (PRKAA1)	ENSG00000132356.12	rs59585832	5	40744038	40743936	T	C	0.184746	0.17046	0.0403975	3.47287e-05	0.17287	0.01152	0.020303	0.57042	Overall HbA1c	0.0675818	0.119107	0.57044	FALSE	0.321947	FALSE
Adrenal_Gland (PRKAA2)	ENSG00000162409.12	rs2796534	1	57139824	56674151	A	G	0.481356	-0.201523	0.0610729	0.00111494	0.47445	0.00053905	0.015375	0.97203	Overall HbA1c	-0.00267488	0.076294	0.972032	FALSE	0.00122922	FALSE
Adrenal_Gland (PRKAG1)	ENSG00000181929.13	rs145667971	12	49545331	49151548	G	A	0.0271186	0.315036	0.0868821	0.00035148	0.03146	0.072286	0.04721	0.12573	Overall HbA1c	0.229453	0.149856	0.12573	FALSE	2.34445	FALSE
Adrenal_Gland (SLC47A1)	ENSG00000142494.13	rs2453584	17	19443445	19540132	C	G	0.354237	0.23431	0.0412016	3.74455e-08	0.38628	-0.015308	0.016085	0.34126	Overall HbA1c	-0.0653323	0.0686484	0.341252	FALSE	0.905722	FALSE
Artery_Aorta (ACACB)	ENSG00000076555.16	rs11610260	12	109592483	109154678	C	T	0.222458	-0.172876	0.0365752	3.16308e-06	0.21432	0.00035317	0.018694	0.98493	Overall HbA1c	-0.00204291	0.108135	0.984927	FALSE	0.000356914	FALSE
Artery_Aorta (ETFDH)	ENSG00000171503.13	rs11559290	4	159601676	158680524	T	C	0.797669	0.625548	0.0601157	1.29523e-22	0.85662	-0.0071879	0.021868	0.74238	Overall HbA1c	-0.0114906	0.0349581	0.742386	FALSE	0.10804	FALSE
Artery_Aorta (GPD1)	ENSG00000167588.13	rs140324504	12	50141844	49748061	A	G	0.0158898	-0.791932	0.213434	0.000236032	0.01175	-0.090683	0.075479	0.22958	Overall HbA1c	0.114509	0.09531	0.229583	FALSE	1.44344	FALSE
Artery_Aorta (PRKAA1)	ENSG00000132356.12	rs10039983	5	40679789	40679687	T	C	0.42161	-0.0954024	0.0201075	2.90763e-06	0.48137	-0.034616	0.015361	0.024228	Overall HbA1c	0.362842	0.161013	0.0242277	TRUE	5.07826	FALSE
Artery_Aorta (PRKAA2)	ENSG00000162409.12	rs12138068	1	57291866	56826193	A	G	0.0476695	-0.242714	0.0674196	0.000357921	0.039251	0.025815	0.04011	0.51983	Overall HbA1c	-0.10636	0.165256	0.519832	FALSE	0.414228	FALSE
Artery_Aorta (PRKAB1)	ENSG00000111725.11	rs7960723	12	120099521	119661716	A	G	0.307203	-0.228765	0.0337356	4.27266e-11	0.30701	0.0059755	0.016645	0.7196	Overall HbA1c	-0.0261207	0.0727603	0.719598	FALSE	0.128879	FALSE
Artery_Aorta (PRKAB2)	ENSG00000131791.8	rs6689155	1	146635840	147164261	T	C	0.456568	-0.122494	0.026509	5.15563e-06	0.38839	-0.00022783	0.01572	0.98844	Overall HbA1c	0.00185993	0.128333	0.988437	FALSE	0.000210047	FALSE
Artery_Aorta (PRKAG1)	ENSG00000181929.13	rs181433805	12	49642428	49248645	T	C	0.065678	0.167244	0.0490373	0.000713967	0.069107	-0.053329	0.030945	0.084825	Overall HbA1c	-0.318869	0.185029	0.0848256	FALSE	2.96993	FALSE
Artery_Aorta (PRKAG2)	ENSG00000106617.15	rs73480022	7	151334737	151637651	C	T	0.126059	0.217608	0.0392652	5.4194e-08	0.1217	-0.046489	0.023497	0.047874	Overall HbA1c	-0.213636	0.107979	0.0478714	TRUE	3.91449	FALSE
Artery_Aorta (SLC47A1)	ENSG00000142494.13	rs2252281	17	19437187	19533874	C	T	0.305556	-0.41189	0.0494286	1.25986e-15	0.3882	-0.010311	0.015768	0.51317	Overall HbA1c	0.0250334	0.0382821	0.513164	FALSE	0.42761	FALSE
Artery_Coronary (ACACB)	ENSG00000076555.16	rs10778658	12	109280535	108886759	C	A	0.712687	0.145903	0.0344033	3.31783e-05	0.68117	-0.0049128	0.016683	0.7684	Overall HbA1c	-0.0336717	0.114343	0.768392	FALSE	0.0867181	FALSE
Artery_Coronary (ETFDH)	ENSG00000171503.13	rs7684527	4	159560883	158639731	A	G	0.802239	0.411256	0.0616525	2.16069e-10	0.8613	-0.0019142	0.022198	0.93128	Overall HbA1c	-0.00465452	0.0539761	0.931281	FALSE	0.00743613	FALSE
Artery_Coronary (GPD1)	ENSG00000167588.13	rs79321848	12	51150194	50756411	A	G	0.0671642	-0.305147	0.0696583	1.85623e-05	0.069573	0.0073842	0.030316	0.80756	Overall HbA1c	-0.0241988	0.0993488	0.80756	FALSE	0.0593285	FALSE
Artery_Coronary (PRKAA1)	ENSG00000132356.12	rs76803159	5	39888896	39888794	T	C	0.011194	-0.463115	0.136013	0.00079084	0.0095584	-0.10559	0.079277	0.18287	Overall HbA1c	0.228	0.171182	0.182889	FALSE	1.77399	FALSE
Artery_Coronary (PRKAB1)	ENSG00000111725.11	rs2727708	12	119661039	119223234	T	C	0.485075	0.167124	0.0439873	0.000189283	0.50689	0.0082668	0.01544	0.59236	Overall HbA1c	0.0494651	0.0923865	0.592363	FALSE	0.286669	FALSE
Artery_Coronary (PRKAG2)	ENSG00000106617.15	rs73158151	7	151379827	151682741	C	T	0.272388	-0.149911	0.039389	0.000184666	0.32835	0.016661	0.016312	0.30709	Overall HbA1c	-0.111139	0.108811	0.307067	FALSE	1.04325	FALSE
Artery_Coronary (PRKAG3)	ENSG00000115592.11	rs115194510	2	220431802	219567080	A	G	0.016791	-0.887358	0.254511	0.000594212	0.022202	0.0012491	0.05232	0.98095	Overall HbA1c	-0.00140766	0.0589615	0.980953	FALSE	0.000569979	FALSE
Artery_Coronary (SLC47A1)	ENSG00000142494.13	rs7405847	17	19423617	19520304	C	T	0.550373	0.297635	0.0558481	2.50264e-07	0.45913	-0.0066408	0.015606	0.67045	Overall HbA1c	-0.0223119	0.0524333	0.670451	FALSE	0.181075	FALSE
Artery_Tibial (ACACB)	ENSG00000076555.16	rs11609393	12	109592558	109154753	G	C	0.203919	-0.128323	0.0240348	1.31354e-07	0.21439	-4.7618e-05	0.018692	0.99797	Overall HbA1c	0.000371079	0.145664	0.997967	FALSE	6.48979e-06	FALSE
Artery_Tibial (ETFDH)	ENSG00000171503.13	rs11559290	4	159601676	158680524	T	C	0.778665	0.541675	0.0393336	7.8541e-38	0.85662	-0.0071879	0.021868	0.74238	Overall HbA1c	-0.0132698	0.0403711	0.742386	FALSE	0.10804	FALSE
Artery_Tibial (PRKAA1)	ENSG00000132356.12	rs10074991	5	40790551	40790449	A	G	0.27939	0.087509	0.0167376	2.34312e-07	0.26425	0.0047029	0.017388	0.78681	Overall HbA1c	0.0537419	0.1987	0.7868	FALSE	0.073153	FALSE
Artery_Tibial (PRKAA2)	ENSG00000162409.12	rs531666921	1	56404895	55939222	T	C	0.0123367	-0.414935	0.0939199	1.17616e-05	0.0084005	0.030514	0.086444	0.72409	Overall HbA1c	-0.0735392	0.208331	0.724095	FALSE	0.124603	FALSE
Artery_Tibial (PRKAB2)	ENSG00000131791.8	rs368343217	1	146793715	147321991	C	G	0.209724	-0.179612	0.0261307	1.53132e-11	0.23954	-0.030728	0.017961	0.087108	Overall HbA1c	0.17108	0.0999989	0.0871147	FALSE	2.9269	FALSE
Artery_Tibial (PRKAG2)	ENSG00000106617.15	rs6978523	7	151378468	151681382	T	G	0.313498	-0.111616	0.0213072	2.2231e-07	0.33716	0.013234	0.016223	0.41461	Overall HbA1c	-0.118567	0.145347	0.41464	FALSE	0.665457	FALSE
Artery_Tibial (SLC47A1)	ENSG00000142494.13	rs11871125	17	19432393	19529080	T	C	0.381713	-0.403829	0.0307115	5.29347e-35	0.38747	-0.010142	0.015803	0.52103	Overall HbA1c	0.0251146	0.0391329	0.521018	FALSE	0.411878	FALSE
Bladder (ACACB)	ENSG00000076555.16	rs145712812	12	110218598	109780793	A	T	0.025974	-0.765477	0.217115	0.000891182	0.040201	0.019209	0.040654	0.63657	Overall HbA1c	-0.0250942	0.0531094	0.63657	FALSE	0.223256	FALSE
Bladder (GPD1)	ENSG00000167588.13	rs3736309	12	50358054	49964271	G	A	0.116883	0.758537	0.207014	0.000582445	0.1499	0.021878	0.022863	0.33862	Overall HbA1c	0.0288424	0.0301409	0.338609	FALSE	0.915691	FALSE
Bladder (PRKAA1)	ENSG00000132356.12	rs10076653	5	40974061	40973959	G	A	0.207792	-0.155289	0.0517062	0.00409961	0.16843	-0.021436	0.020527	0.29637	Overall HbA1c	0.138039	0.132186	0.296354	FALSE	1.09053	FALSE
Bladder (PRKAA2)	ENSG00000162409.12	rs12141330	1	57217154	56751481	G	A	0.11039	0.361013	0.103469	0.000995801	0.11807	-0.024705	0.02384	0.30008	Overall HbA1c	-0.0684324	0.0660364	0.30007	FALSE	1.07388	FALSE
Bladder (PRKAB1)	ENSG00000111725.11	rs151217490	12	119736744	119298939	T	C	0.025974	1.06525	0.27389	0.000286983	0.025985	0.019193	0.050236	0.70242	Overall HbA1c	0.0180174	0.0471589	0.702419	FALSE	0.145967	FALSE
Bladder (PRKAG1)	ENSG00000181929.13	rs142572664	12	49457022	49063239	T	C	0.00649351	-1.11538	0.339306	0.0018173	0.014589	0.0059628	0.067229	0.92933	Overall HbA1c	-0.00534598	0.0602745	0.929325	FALSE	0.0078666	FALSE
Bladder (SLC47A1)	ENSG00000142494.13	rs2453580	17	19438321	19535008	C	T	0.363636	-0.805833	0.0993273	8.44522e-11	0.3881	-0.010349	0.015757	0.51133	Overall HbA1c	0.0128426	0.0195537	0.511318	FALSE	0.43137	FALSE
Brain_Amygdala (ACACB)	ENSG00000076555.16	rs117614961	12	108728731	108334954	C	G	0.0138889	-0.753139	0.185836	8.35868e-05	0.011839	-0.12892	0.073491	0.079392	Overall HbA1c	0.171177	0.0975796	0.0793914	FALSE	3.07732	FALSE
Brain_Amygdala (ETFDH)	ENSG00000171503.13	rs7684527	4	159560883	158639731	A	G	0.838889	0.455407	0.0693935	9.52525e-10	0.8613	-0.0019142	0.022198	0.93128	Overall HbA1c	-0.00420327	0.0487432	0.931281	FALSE	0.00743613	FALSE
Brain_Amygdala (PRKAA1)	ENSG00000132356.12	rs148344626	5	40242236	40242134	G	A	0.0111111	0.650048	0.208323	0.00219391	0.015432	0.051096	0.065656	0.43643	Overall HbA1c	0.0786034	0.101002	0.436429	FALSE	0.605655	FALSE
Brain_Amygdala (PRKAB1)	ENSG00000111725.11	rs78105343	12	119919431	119481626	A	G	0.0361111	0.683539	0.194125	0.000580421	0.03208	0.00024377	0.044788	0.99566	Overall HbA1c	0.000356629	0.0655237	0.995657	FALSE	2.96236e-05	FALSE
Brain_Amygdala (PRKAB2)	ENSG00000131791.8	rs74125751	1	147164308	147692187	G	A	0.0222222	-0.617929	0.165768	0.000279704	0.022903	-0.066429	0.054107	0.21955	Overall HbA1c	0.107503	0.0875618	0.219547	FALSE	1.50733	FALSE
Brain_Amygdala (PRKAG1)	ENSG00000181929.13	rs11613183	12	49931730	49537947	C	T	0.0805556	0.249004	0.0766929	0.00146074	0.071131	0.022982	0.029876	0.44176	Overall HbA1c	0.0922957	0.119982	0.441747	FALSE	0.59174	FALSE
Brain_Amygdala (PRKAG2)	ENSG00000106617.15	rs2530456	7	150976157	151279071	G	C	0.663889	0.164181	0.0490331	0.00104446	0.66117	-0.0084096	0.016314	0.60622	Overall HbA1c	-0.0512215	0.0993659	0.606215	FALSE	0.265723	FALSE
Brain_Anterior_cingulate_cortex_BA24 (ACACB)	ENSG00000076555.16	rs7963667	12	109165997	108772221	C	G	0.291846	0.129651	0.0343054	0.000209484	0.29575	0.0085354	0.016833	0.61211	Overall HbA1c	0.0658337	0.129833	0.61211	FALSE	0.257113	FALSE
Brain_Anterior_cingulate_cortex_BA24 (ETFDH)	ENSG00000171503.13	rs28695669	4	159544697	158623545	G	A	0.172646	-0.445756	0.0566216	2.44353e-13	0.13849	-0.0015349	0.022208	0.9449	Overall HbA1c	0.00344336	0.049821	0.944898	FALSE	0.00477685	FALSE
Brain_Anterior_cingulate_cortex_BA24 (GPD1)	ENSG00000167588.13	rs118060785	12	49779528	49385745	C	G	0.0193133	-0.686645	0.168948	7.00943e-05	0.020178	-0.020923	0.054488	0.70099	Overall HbA1c	0.0304713	0.079354	0.700984	FALSE	0.14745	FALSE
Brain_Anterior_cingulate_cortex_BA24 (PRKAA1)	ENSG00000132356.12	rs72753972	5	41158449	41158347	G	A	0.0236052	0.45137	0.105019	2.73174e-05	0.027512	0.016812	0.046814	0.7195	Overall HbA1c	0.0372466	0.103715	0.719503	FALSE	0.12897	FALSE
Brain_Anterior_cingulate_cortex_BA24 (PRKAA2)	ENSG00000162409.12	rs55905193	1	57326164	56860491	A	T	0.027897	-0.444587	0.114154	0.00013548	0.023204	-0.025189	0.053756	0.63938	Overall HbA1c	0.0566571	0.120912	0.63937	FALSE	0.219567	FALSE
Brain_Anterior_cingulate_cortex_BA24 (PRKAB1)	ENSG00000111725.11	rs1978108	12	120102253	119664448	C	T	0.354077	-0.180104	0.0472591	0.000186031	0.30757	0.0065582	0.016637	0.69344	Overall HbA1c	-0.0364134	0.0923744	0.693438	FALSE	0.155389	FALSE
Brain_Anterior_cingulate_cortex_BA24 (PRKAG1)	ENSG00000181929.13	rs7484695	12	49252983	48859200	C	T	0.643777	-0.149791	0.0375244	9.31017e-05	0.64673	-0.0039272	0.016208	0.80854	Overall HbA1c	0.0262179	0.108204	0.808548	FALSE	0.0587093	FALSE
Brain_Caudate_basal_ganglia (ACACB)	ENSG00000076555.16	rs246085	12	109558197	109120392	C	T	0.102349	-0.128602	0.0406983	0.00177851	0.0679	-0.045057	0.030538	0.14009	Overall HbA1c	0.35036	0.237461	0.140094	FALSE	2.17692	FALSE
Brain_Caudate_basal_ganglia (ETFDH)	ENSG00000171503.13	rs11559290	4	159601676	158680524	T	C	0.808725	0.328199	0.0411459	5.91815e-14	0.85662	-0.0071879	0.021868	0.74238	Overall HbA1c	-0.021901	0.0666303	0.742386	FALSE	0.10804	FALSE
Brain_Caudate_basal_ganglia (PRKAA1)	ENSG00000132356.12	rs7717357	5	40829915	40829813	T	C	0.278524	0.126131	0.0291991	2.27819e-05	0.26837	0.014233	0.017308	0.41089	Overall HbA1c	0.112843	0.137222	0.410885	FALSE	0.676237	FALSE
Brain_Caudate_basal_ganglia (PRKAA2)	ENSG00000162409.12	rs2792796	1	56715908	56250236	T	C	0.538591	0.133445	0.0324713	5.42192e-05	0.60736	0.016773	0.015715	0.28582	Overall HbA1c	0.125692	0.117764	0.285825	FALSE	1.13918	FALSE
Brain_Caudate_basal_ganglia (PRKAB1)	ENSG00000111725.11	rs1978108	12	120102253	119664448	C	T	0.347315	-0.182901	0.033637	1.31447e-07	0.30757	0.0065582	0.016637	0.69344	Overall HbA1c	-0.0358566	0.0909618	0.693438	FALSE	0.155389	FALSE
Brain_Caudate_basal_ganglia (PRKAB2)	ENSG00000131791.8	rs2015856	1	146695747	147224155	A	G	0.112416	-0.186595	0.0594856	0.00191858	0.11325	0.036737	0.024254	0.12986	Overall HbA1c	-0.196881	0.129982	0.129854	FALSE	2.29425	FALSE
Brain_Caudate_basal_ganglia (PRKAG2)	ENSG00000106617.15	rs115317678	7	150776425	151079338	A	G	0.011745	-0.467644	0.108474	2.36176e-05	0.0082854	0.081577	0.086076	0.34326	Overall HbA1c	-0.174443	0.184063	0.343266	FALSE	0.898196	FALSE
Brain_Caudate_basal_ganglia (PRKAG3)	ENSG00000115592.11	rs2279016	2	219208477	218343754	G	C	0.045302	0.333281	0.097865	0.000772539	0.023342	0.064411	0.051059	0.20713	Overall HbA1c	0.193263	0.153201	0.207128	FALSE	1.59139	FALSE
Brain_Caudate_basal_ganglia (SLC47A1)	ENSG00000142494.13	rs11871125	17	19432393	19529080	T	C	0.387584	0.469738	0.0624768	1.06477e-12	0.38747	-0.010142	0.015803	0.52103	Overall HbA1c	-0.0215908	0.0336422	0.521018	FALSE	0.411878	FALSE
Brain_Cerebellar_Hemisphere (ACACB)	ENSG00000076555.16	rs6606693	12	109591681	109153876	T	C	0.742754	-0.18632	0.0396338	4.55442e-06	0.78886	0.034857	0.018794	0.063645	Overall HbA1c	-0.187081	0.100869	0.0636408	FALSE	3.43987	FALSE
Brain_Cerebellar_Hemisphere (ETFDH)	ENSG00000171503.13	rs11559290	4	159601676	158680524	T	C	0.817029	0.990399	0.0516452	6.4225e-49	0.85662	-0.0071879	0.021868	0.74238	Overall HbA1c	-0.00725758	0.02208	0.742386	FALSE	0.10804	FALSE
Brain_Cerebellar_Hemisphere (PRKAA1)	ENSG00000132356.12	rs10078575	5	40704074	40703972	G	A	0.192029	0.0955837	0.0280253	0.000770482	0.173	0.011512	0.020331	0.57125	Overall HbA1c	0.120439	0.212704	0.571238	FALSE	0.320615	FALSE
Brain_Cerebellar_Hemisphere (PRKAA2)	ENSG00000162409.12	rs1887977	1	57337135	56871462	A	G	0.188406	-0.176019	0.0435843	7.41834e-05	0.16668	-0.0022793	0.020565	0.91175	Overall HbA1c	0.0129492	0.116834	0.911748	FALSE	0.0122842	FALSE
Brain_Cerebellar_Hemisphere (PRKAB1)	ENSG00000111725.11	rs117113359	12	120088048	119650243	C	T	0.0398551	-0.35215	0.100352	0.00054462	0.042543	-0.02589	0.038021	0.49591	Overall HbA1c	0.0735198	0.107968	0.49591	FALSE	0.463679	FALSE
Brain_Cerebellar_Hemisphere (PRKAB2)	ENSG00000131791.8	rs1837984	1	146628742	147157163	G	T	0.461957	-0.277995	0.0272446	2.8036e-20	0.3957	-0.00032351	0.015675	0.98353	Overall HbA1c	0.00116373	0.0563859	0.983534	FALSE	0.000425952	FALSE
Brain_Cerebellar_Hemisphere (PRKAG2)	ENSG00000106617.15	rs6464171	7	151505876	151808790	C	G	0.699275	0.352508	0.0550877	9.22484e-10	0.73135	-0.025824	0.017451	0.13894	Overall HbA1c	-0.0732579	0.0495053	0.138926	FALSE	2.18981	FALSE
Brain_Cerebellar_Hemisphere (SLC47A1)	ENSG00000142494.13	rs2252281	17	19437187	19533874	C	T	0.317518	-0.256895	0.0596676	2.5055e-05	0.3882	-0.010311	0.015768	0.51317	Overall HbA1c	0.040137	0.0613792	0.513164	FALSE	0.42761	FALSE
Brain_Cerebellum (ACACB)	ENSG00000076555.16	rs76932709	12	109896005	109458200	T	G	0.00568182	-0.816092	0.19472	4.09647e-05	0.014984	0.024918	0.063746	0.69587	Overall HbA1c	-0.0305333	0.0781113	0.695875	FALSE	0.152799	FALSE
Brain_Cerebellum (ETFDH)	ENSG00000171503.13	rs11559290	4	159601676	158680524	T	C	0.823864	1.00355	0.0554923	1.26051e-44	0.85662	-0.0071879	0.021868	0.74238	Overall HbA1c	-0.00716247	0.0217906	0.742386	FALSE	0.10804	FALSE
Brain_Cerebellum (PRKAA1)	ENSG00000132356.12	rs171606	5	40786183	40786081	C	T	0.670455	0.120057	0.0302437	9.89654e-05	0.70371	-0.043917	0.016782	0.0088733	Overall HbA1c	-0.365801	0.139784	0.00887295	TRUE	6.84822	FALSE
Brain_Cerebellum (PRKAA2)	ENSG00000162409.12	rs12409840	1	57356893	56891220	C	T	0.00757576	-0.942311	0.216736	2.14803e-05	0.010874	-0.045811	0.074838	0.54045	Overall HbA1c	0.0486156	0.0794196	0.540448	FALSE	0.37471	FALSE
Brain_Cerebellum (PRKAB1)	ENSG00000111725.11	rs7310266	12	120098409	119660604	C	T	0.331439	-0.278558	0.0412674	1.43072e-10	0.30756	0.0056163	0.016638	0.7357	Overall HbA1c	-0.020162	0.059729	0.735696	FALSE	0.113946	FALSE
Brain_Cerebellum (PRKAB2)	ENSG00000131791.8	rs7552010	1	146618561	147146982	G	A	0.460227	-0.27444	0.0321189	2.70381e-15	0.39605	0.00039747	0.015676	0.97977	Overall HbA1c	-0.00144829	0.05712	0.979772	FALSE	0.000642892	FALSE
Brain_Cerebellum (PRKAG1)	ENSG00000181929.13	rs11168436	12	48563314	48169531	T	C	0.0397727	-0.382653	0.110783	0.000668449	0.052444	-0.013366	0.034628	0.6995	Overall HbA1c	0.0349298	0.0904945	0.699505	FALSE	0.148987	FALSE
Brain_Cerebellum (SLC47A1)	ENSG00000142494.13	rs142624266	17	19410185	19506872	G	A	0.0113636	-0.871288	0.278888	0.00203627	0.0025976	-0.0013181	0.15467	0.9932	Overall HbA1c	0.00151282	0.177519	0.9932	FALSE	7.26247e-05	FALSE
Brain_Cortex (ACACB)	ENSG00000076555.16	rs113071072	12	110203521	109765716	C	T	0.00746269	0.473556	0.126084	0.000222924	0.011393	0.0004847	0.079687	0.99515	Overall HbA1c	0.00102353	0.168274	0.995147	FALSE	3.69974e-05	FALSE
Brain_Cortex (ETFDH)	ENSG00000171503.13	rs11559290	4	159601676	158680524	T	C	0.817164	0.550306	0.0574389	2.62794e-18	0.85662	-0.0071879	0.021868	0.74238	Overall HbA1c	-0.0130616	0.0397379	0.742386	FALSE	0.10804	FALSE
Brain_Cortex (GPD1)	ENSG00000167588.13	rs144130837	12	49556101	49162318	G	C	0.0466418	-0.348098	0.0917906	0.000194407	0.060152	0.087783	0.032397	0.0067364	Overall HbA1c	-0.252179	0.0930686	0.00673638	TRUE	7.34195	FALSE
Brain_Cortex (PRKAA1)	ENSG00000132356.12	rs116196936	5	41590236	41590134	T	C	0.016791	-0.478367	0.109642	1.99896e-05	0.019009	-0.058229	0.056167	0.29987	Overall HbA1c	0.121725	0.117414	0.29987	FALSE	1.07477	FALSE
Brain_Cortex (PRKAA2)	ENSG00000162409.12	rs548897	1	57718030	57252357	A	G	0.401119	-0.103765	0.0276541	0.000225965	0.4453	-0.026771	0.015482	0.083776	Overall HbA1c	0.257996	0.149203	0.0837788	FALSE	2.99003	FALSE
Brain_Cortex (PRKAB1)	ENSG00000111725.11	rs11064656	12	119521009	119083204	C	A	0.212687	0.177372	0.0483919	0.000311905	0.24324	-0.035481	0.017863	0.04701	Overall HbA1c	-0.200037	0.100709	0.0470017	TRUE	3.94533	FALSE
Brain_Cortex (PRKAG1)	ENSG00000181929.13	rs74719879	12	50055893	49662110	A	G	0.0242537	-0.400334	0.131568	0.00263866	0.022204	-0.02934	0.054847	0.59269	Overall HbA1c	0.0732888	0.137003	0.59269	FALSE	0.286164	FALSE
Brain_Cortex (PRKAG2)	ENSG00000106617.15	rs77295753	7	152573562	152876477	A	G	0.0317164	-0.384608	0.110128	0.000582014	0.026249	0.064276	0.048013	0.18066	Overall HbA1c	-0.167121	0.124836	0.180662	FALSE	1.79217	FALSE
Brain_Cortex (SLC47A1)	ENSG00000142494.13	rs149670444	17	19965238	20061925	G	T	0.0186567	-1.01209	0.251382	7.88404e-05	0.017613	0.082854	0.062082	0.18201	Overall HbA1c	-0.0818643	0.0613404	0.182011	FALSE	1.78113	FALSE
Brain_Frontal_Cortex_BA9 (ACACB)	ENSG00000076555.16	rs141401789	12	109516119	109078314	T	C	0.0242537	-0.303601	0.0709282	2.82013e-05	0.023563	-0.08638	0.052523	0.10005	Overall HbA1c	0.284518	0.173	0.10005	FALSE	2.70475	FALSE
Brain_Frontal_Cortex_BA9 (ETFDH)	ENSG00000171503.13	rs11559290	4	159601676	158680524	T	C	0.802239	0.532102	0.0533641	1.83547e-19	0.85662	-0.0071879	0.021868	0.74238	Overall HbA1c	-0.0135085	0.0410974	0.742386	FALSE	0.10804	FALSE
Brain_Frontal_Cortex_BA9 (PRKAA2)	ENSG00000162409.12	rs7419053	1	57158293	56692620	A	G	0.43097	0.0922511	0.0246392	0.000232977	0.46305	-0.00030221	0.015448	0.98439	Overall HbA1c	-0.00327595	0.167456	0.984392	FALSE	0.000382713	FALSE
Brain_Frontal_Cortex_BA9 (PRKAB2)	ENSG00000131791.8	rs4950368	1	146576094	147104512	A	C	0.472015	-0.140102	0.0343556	6.41659e-05	0.38337	-0.015598	0.015797	0.32344	Overall HbA1c	0.111333	0.112754	0.323445	FALSE	0.974964	FALSE
Brain_Frontal_Cortex_BA9 (PRKAG1)	ENSG00000181929.13	rs548561638	12	49138523	48744740	G	A	0.0149254	-0.689359	0.157222	1.82533e-05	0.0099905	0.035996	0.082467	0.66248	Overall HbA1c	-0.0522166	0.119629	0.662481	FALSE	0.190523	FALSE
Brain_Frontal_Cortex_BA9 (PRKAG2)	ENSG00000106617.15	rs73154843	7	151157488	151460402	A	T	0.0149254	0.464213	0.120933	0.000163131	0.025713	-0.12304	0.048559	0.011286	Overall HbA1c	-0.265051	0.104605	0.0112825	TRUE	6.42027	FALSE
Brain_Hippocampus (ACACB)	ENSG00000076555.16	rs142249742	12	109346986	108953210	G	A	0.149606	0.127805	0.0372623	0.000734106	0.12116	0.0060406	0.023729	0.79906	Overall HbA1c	0.0472642	0.185666	0.799058	FALSE	0.0648039	FALSE
Brain_Hippocampus (ETFDH)	ENSG00000171503.13	rs11559290	4	159601676	158680524	T	C	0.812992	0.731967	0.060794	1.94752e-25	0.85662	-0.0071879	0.021868	0.74238	Overall HbA1c	-0.00981998	0.0298757	0.742386	FALSE	0.10804	FALSE
Brain_Hippocampus (GPD1)	ENSG00000167588.13	rs74091013	12	50267437	49873654	T	C	0.011811	0.514374	0.148573	0.000656024	0.014624	-0.15806	0.064648	0.014487	Overall HbA1c	-0.307286	0.125683	0.0144879	TRUE	5.9777	FALSE
Brain_Hippocampus (PRKAA1)	ENSG00000132356.12	rs75414728	5	41661625	41661523	A	G	0.00787402	-0.541125	0.162058	0.00100341	0.0083468	-0.074566	0.092301	0.41917	Overall HbA1c	0.137798	0.170572	0.419173	FALSE	0.652633	FALSE
Brain_Hippocampus (PRKAB1)	ENSG00000111725.11	rs149848836	12	119592514	119154709	T	G	0.0295276	0.461296	0.128561	0.000419273	0.020404	-0.028268	0.058099	0.62658	Overall HbA1c	-0.0612795	0.125947	0.626578	FALSE	0.23673	FALSE
Brain_Hippocampus (PRKAG1)	ENSG00000181929.13	rs142539702	12	49113734	48719951	A	G	0.0393701	0.328561	0.0919637	0.000443165	0.03048	0.031156	0.047897	0.51538	Overall HbA1c	0.0948256	0.145778	0.515383	FALSE	0.423123	FALSE
Brain_Hypothalamus (ACACB)	ENSG00000076555.16	rs73199526	12	108563686	108169909	A	G	0.0292969	-0.455388	0.0966148	4.5442e-06	0.040209	0.046679	0.040164	0.24515	Overall HbA1c	-0.102504	0.0881973	0.24515	FALSE	1.35073	FALSE
Brain_Hypothalamus (ETFDH)	ENSG00000171503.13	rs11100191	4	159541764	158620612	C	T	0.177734	-0.660973	0.0619006	2.26541e-21	0.1385	-0.0015841	0.022203	0.94312	Overall HbA1c	0.00239662	0.0335914	0.943122	FALSE	0.00509028	FALSE
Brain_Hypothalamus (GPD1)	ENSG00000167588.13	rs2230549	12	49725425	49331642	A	G	0.03125	0.291562	0.0905117	0.00148872	0.031715	0.10242	0.044279	0.020715	Overall HbA1c	0.35128	0.151868	0.0207193	TRUE	5.35025	FALSE
Brain_Hypothalamus (PRKAA1)	ENSG00000132356.12	rs72753972	5	41158449	41158347	G	A	0.0175781	0.381017	0.106402	0.000429352	0.027512	0.016812	0.046814	0.7195	Overall HbA1c	0.044124	0.122866	0.719503	FALSE	0.12897	FALSE
Brain_Hypothalamus (PRKAA2)	ENSG00000162409.12	rs149726742	1	56252371	55786698	T	C	0.0175781	-0.50256	0.12861	0.000127328	0.020673	-0.097644	0.054555	0.073482	Overall HbA1c	0.194293	0.108554	0.0734818	FALSE	3.20348	FALSE
Brain_Hypothalamus (PRKAB1)	ENSG00000111725.11	rs7972600	12	120095319	119657514	T	G	0.326172	-0.177353	0.0431764	5.81531e-05	0.30649	0.0057555	0.016656	0.72967	Overall HbA1c	-0.0324522	0.0939144	0.72968	FALSE	0.119406	FALSE
Brain_Hypothalamus (PRKAG1)	ENSG00000181929.13	rs117618283	12	49211253	48817470	C	A	0.0332031	-0.453432	0.0983517	7.14195e-06	0.037545	0.0145	0.041459	0.72653	Overall HbA1c	-0.0319783	0.0914338	0.726531	FALSE	0.12232	FALSE
Brain_Hypothalamus (PRKAG2)	ENSG00000106617.15	rs117844940	7	151624676	151927591	T	G	0.0195312	0.679317	0.174728	0.000137359	0.017162	0.029271	0.06212	0.63749	Overall HbA1c	0.0430889	0.0914448	0.637497	FALSE	0.22203	FALSE
Brain_Hypothalamus (SLC47A1)	ENSG00000142494.13	rs2385963	17	19788883	19885570	G	C	0.046875	-0.45531	0.148753	0.00250854	0.038427	-0.027846	0.040021	0.48656	Overall HbA1c	0.0611583	0.0878984	0.486564	FALSE	0.484116	FALSE
Brain_Nucleus_accumbens_basal_ganglia (ACACB)	ENSG00000076555.16	rs4964244	12	108701085	108307308	A	G	0.382042	0.0993753	0.0267247	0.000252085	0.34997	0.019475	0.01638	0.23447	Overall HbA1c	0.195974	0.16483	0.234459	FALSE	1.4136	FALSE
Brain_Nucleus_accumbens_basal_ganglia (ETFDH)	ENSG00000171503.13	rs11946226	4	159565888	158644736	T	G	0.140845	-0.549995	0.0485726	6.78665e-24	0.13739	-0.00016963	0.02232	0.99394	Overall HbA1c	0.000308421	0.0405822	0.993936	FALSE	5.77586e-05	FALSE
Brain_Nucleus_accumbens_basal_ganglia (GPD1)	ENSG00000167588.13	rs61942236	12	49537390	49143607	C	T	0.0140845	-0.513177	0.170262	0.00286811	0.019732	-0.076917	0.057455	0.18066	Overall HbA1c	0.149884	0.111959	0.180657	FALSE	1.79221	FALSE
Brain_Nucleus_accumbens_basal_ganglia (PRKAA1)	ENSG00000132356.12	rs116118370	5	41041712	41041610	T	C	0.0545775	-0.181531	0.0593238	0.00247734	0.047616	0.0035572	0.035999	0.92129	Overall HbA1c	-0.0195956	0.198308	0.921286	FALSE	0.00976418	FALSE
Brain_Nucleus_accumbens_basal_ganglia (PRKAA2)	ENSG00000162409.12	rs35518425	1	56298715	55833042	T	C	0.0228873	0.40486	0.11246	0.000390024	0.046217	0.0012324	0.036513	0.97308	Overall HbA1c	0.00304402	0.0901867	0.973075	FALSE	0.00113922	FALSE
Brain_Nucleus_accumbens_basal_ganglia (PRKAB1)	ENSG00000111725.11	rs7966874	12	119220913	118783108	T	C	0.0492958	-0.282194	0.0875408	0.00145049	0.030377	-0.01327	0.044888	0.76752	Overall HbA1c	0.0470244	0.159068	0.767517	FALSE	0.0873939	FALSE
Brain_Nucleus_accumbens_basal_ganglia (PRKAB2)	ENSG00000131791.8	rs116550431	1	146551319	147079770	T	C	0.0633803	-0.322782	0.0781623	5.09325e-05	0.050812	-0.06253	0.03491	0.073261	Overall HbA1c	0.193722	0.108153	0.0732648	FALSE	3.20832	FALSE
Brain_Nucleus_accumbens_basal_ganglia (PRKAG1)	ENSG00000181929.13	rs138989962	12	50361807	49968024	T	C	0.0299296	-0.374593	0.101847	0.000292996	0.021857	0.02731	0.054484	0.6162	Overall HbA1c	-0.0729058	0.145449	0.616197	FALSE	0.25125	FALSE
Brain_Nucleus_accumbens_basal_ganglia (PRKAG2)	ENSG00000106617.15	rs7786673	7	151405839	151708753	T	G	0.00880282	0.637505	0.143317	1.35112e-05	0.010755	-0.071181	0.074462	0.33911	Overall HbA1c	-0.111656	0.116802	0.339104	FALSE	0.913816	FALSE
Brain_Nucleus_accumbens_basal_ganglia (PRKAG3)	ENSG00000115592.11	rs9646862	2	220233328	219368606	T	C	0.507042	0.134569	0.0466092	0.00425921	0.52346	0.039171	0.015636	0.012237	Overall HbA1c	0.291085	0.116193	0.0122389	TRUE	6.27593	FALSE
Brain_Nucleus_accumbens_basal_ganglia (SLC47A1)	ENSG00000142494.13	rs8076975	17	19411482	19508169	T	C	0.253521	-0.470451	0.0638025	3.01462e-12	0.24938	0.0077918	0.017919	0.66369	Overall HbA1c	-0.0165624	0.038089	0.663683	FALSE	0.189081	FALSE
Brain_Putamen_basal_ganglia (ACACB)	ENSG00000076555.16	rs12312487	12	108721636	108327859	A	G	0.371542	-0.102587	0.0297446	0.000687549	0.38841	0.0062726	0.015754	0.69052	Overall HbA1c	-0.0611442	0.153567	0.690513	FALSE	0.158531	FALSE
Brain_Putamen_basal_ganglia (ETFDH)	ENSG00000171503.13	rs11559290	4	159601676	158680524	T	C	0.818182	0.37107	0.0414941	2.70442e-16	0.85662	-0.0071879	0.021868	0.74238	Overall HbA1c	-0.0193707	0.0589323	0.742386	FALSE	0.10804	FALSE
Brain_Putamen_basal_ganglia (GPD1)	ENSG00000167588.13	rs34791911	12	49704535	49310752	G	C	0.0177866	-0.5253	0.172232	0.00260196	0.0088938	0.16644	0.081986	0.042348	Overall HbA1c	-0.316848	0.156075	0.0423461	TRUE	4.12132	FALSE
Brain_Putamen_basal_ganglia (PRKAA1)	ENSG00000132356.12	rs13157706	5	41041963	41041861	G	A	0.379447	0.12789	0.0370844	0.00068832	0.37792	0.0074259	0.015852	0.63945	Overall HbA1c	0.0580647	0.12395	0.639461	FALSE	0.219447	FALSE
Brain_Putamen_basal_ganglia (PRKAA2)	ENSG00000162409.12	rs12045219	1	57069630	56603957	T	C	0.399209	0.141773	0.0375499	0.000210968	0.4455	0.011316	0.015653	0.46974	Overall HbA1c	0.0798177	0.110409	0.469724	FALSE	0.522626	FALSE
Brain_Putamen_basal_ganglia (PRKAB1)	ENSG00000111725.11	rs7960723	12	120099521	119661716	A	G	0.335968	-0.158088	0.0370828	3.11861e-05	0.30701	0.0059755	0.016645	0.7196	Overall HbA1c	-0.0377986	0.105289	0.719598	FALSE	0.128879	FALSE
Brain_Putamen_basal_ganglia (PRKAB2)	ENSG00000131791.8	rs61838915	1	146533984	147062440	A	C	0.00988142	0.746303	0.199409	0.000238612	0.015277	-0.089011	0.063545	0.16129	Overall HbA1c	-0.119269	0.0851464	0.161287	FALSE	1.96212	FALSE
Brain_Putamen_basal_ganglia (PRKAG2)	ENSG00000106617.15	rs184051433	7	151707405	152010320	T	C	0.013834	0.489781	0.114457	2.9196e-05	0.009083	-0.036134	0.087112	0.67829	Overall HbA1c	-0.0737758	0.177859	0.678289	FALSE	0.172058	FALSE
Brain_Putamen_basal_ganglia (PRKAG3)	ENSG00000115592.11	rs16859382	2	219693856	218829133	C	T	0.0612648	-0.682138	0.16853	7.4188e-05	0.0016712	0.0031529	0.21409	0.98825	Overall HbA1c	-0.00462209	0.313851	0.98825	FALSE	0.000216884	FALSE
Brain_Putamen_basal_ganglia (SLC47A1)	ENSG00000142494.13	rs2453581	17	19438560	19535247	T	C	0.367589	0.628459	0.0624675	1.70516e-19	0.38699	-0.0097575	0.015762	0.53588	Overall HbA1c	-0.0155261	0.0250804	0.535882	FALSE	0.383226	FALSE
Brain_Spinal_cord_cervical_c-1 (ACACB)	ENSG00000076555.16	rs11398041	12	109553394	109115589	AC	A	0.485222	-0.273415	0.0533508	8.34083e-07	0.42643	-0.03216	0.015593	0.039163	Overall HbA1c	0.117623	0.0570305	0.0391636	TRUE	4.25376	FALSE
Brain_Spinal_cord_cervical_c-1 (ETFDH)	ENSG00000171503.13	rs11559290	4	159601676	158680524	T	C	0.815271	0.975375	0.0867409	4.44186e-22	0.85662	-0.0071879	0.021868	0.74238	Overall HbA1c	-0.00736937	0.0224201	0.742386	FALSE	0.10804	FALSE
Brain_Spinal_cord_cervical_c-1 (GPD1)	ENSG00000167588.13	rs138989962	12	50361807	49968024	T	C	0.0320197	-0.328748	0.0893072	0.000315339	0.021857	0.02731	0.054484	0.6162	Overall HbA1c	-0.0830727	0.165732	0.616197	FALSE	0.25125	FALSE
Brain_Spinal_cord_cervical_c-1 (PRKAA1)	ENSG00000132356.12	rs139739425	5	39849879	39849777	A	G	0.00985222	0.59034	0.144505	6.89015e-05	0.013499	-0.014511	0.069055	0.83356	Overall HbA1c	-0.0245808	0.116975	0.833561	FALSE	0.0441575	FALSE
Brain_Spinal_cord_cervical_c-1 (PRKAA2)	ENSG00000162409.12	rs147385623	1	57283040	56817367	T	C	0.0270936	0.567516	0.179693	0.00189167	0.023931	0.12122	0.050815	0.017061	Overall HbA1c	0.213598	0.0895393	0.0170552	TRUE	5.69069	FALSE
Brain_Spinal_cord_cervical_c-1 (PRKAB1)	ENSG00000111725.11	rs7972600	12	120095319	119657514	T	G	0.352217	-0.255893	0.066553	0.000172592	0.30649	0.0057555	0.016656	0.72967	Overall HbA1c	-0.0224918	0.0650897	0.72968	FALSE	0.119406	FALSE
Brain_Spinal_cord_cervical_c-1 (PRKAB2)	ENSG00000131791.8	rs4950368	1	146576094	147104512	A	C	0.438424	-0.207538	0.0439934	5.10459e-06	0.38337	-0.015598	0.015797	0.32344	Overall HbA1c	0.0751573	0.0761162	0.323445	FALSE	0.974964	FALSE
Brain_Spinal_cord_cervical_c-1 (PRKAG1)	ENSG00000181929.13	rs111687164	12	50180431	49786648	T	A	0.0221675	0.730004	0.182624	9.68746e-05	0.021102	0.064462	0.053441	0.22773	Overall HbA1c	0.0883036	0.0732064	0.22773	FALSE	1.45498	FALSE
Brain_Spinal_cord_cervical_c-1 (SLC47A1)	ENSG00000142494.13	rs66516071	17	19708367	19805054	T	TATA	0.923645	0.481464	0.150526	0.00165978	0.952444	0.020123	0.036336	0.57972	Overall HbA1c	0.0417954	0.0754698	0.579713	FALSE	0.306698	FALSE
Brain_Substantia_nigra (ETFDH)	ENSG00000171503.13	rs11934794	4	159530713	158609561	C	G	0.180328	-0.468877	0.0663319	6.35903e-11	0.13911	0.00053533	0.022148	0.98072	Overall HbA1c	-0.00114173	0.0472363	0.980717	FALSE	0.000584217	FALSE
Brain_Substantia_nigra (GPD1)	ENSG00000167588.13	rs11169156	12	50172852	49779069	A	G	0.079235	-0.229233	0.0725383	0.00192483	0.048884	-0.010972	0.035596	0.75791	Overall HbA1c	0.047864	0.155283	0.757902	FALSE	0.09501	FALSE
Brain_Substantia_nigra (PRKAA2)	ENSG00000162409.12	rs72674814	1	57718337	57252664	A	G	0.0163934	0.681929	0.181399	0.000247627	0.011414	-0.065808	0.074825	0.37913	Overall HbA1c	-0.0965027	0.109725	0.379134	FALSE	0.773506	FALSE
Brain_Substantia_nigra (PRKAB1)	ENSG00000111725.11	rs76614912	12	121056938	120619135	C	T	0.0218579	-0.773978	0.175237	1.96415e-05	0.018023	-0.068103	0.05985	0.25517	Overall HbA1c	0.0879909	0.0773278	0.255164	FALSE	1.2948	FALSE
Brain_Substantia_nigra (PRKAG1)	ENSG00000181929.13	rs4365092	12	49033041	48639258	C	A	0.969945	-0.508881	0.137404	0.000302927	0.952353	-0.0534	0.039159	0.17267	Overall HbA1c	0.104936	0.0769512	0.172671	FALSE	1.8596	FALSE
Brain_Substantia_nigra (PRKAG2)	ENSG00000106617.15	rs73158111	7	151285263	151588177	T	C	0.0437158	-0.509789	0.130717	0.000147503	0.030504	-0.082781	0.044553	0.063168	Overall HbA1c	0.162383	0.087395	0.0631642	FALSE	3.45229	FALSE
Brain_Substantia_nigra (SLC47A1)	ENSG00000142494.13	rs2440165	17	19428719	19525406	C	T	0.371585	0.420438	0.071746	3.05538e-08	0.38704	-0.010065	0.015824	0.52476	Overall HbA1c	-0.0239393	0.0376369	0.524738	FALSE	0.404571	FALSE
Breast_Mammary_Tissue (ACACB)	ENSG00000076555.16	rs148858040	12	110154435	109716630	A	C	0.0156556	-0.205607	0.0548007	0.000198933	0.022989	-0.027269	0.05545	0.62288	Overall HbA1c	0.132627	0.269689	0.622877	FALSE	0.241844	FALSE
Breast_Mammary_Tissue (ETFDH)	ENSG00000171503.13	rs11559290	4	159601676	158680524	T	C	0.789628	0.331687	0.0270533	6.10778e-30	0.85662	-0.0071879	0.021868	0.74238	Overall HbA1c	-0.0216707	0.0659296	0.742386	FALSE	0.10804	FALSE
Breast_Mammary_Tissue (GPD1)	ENSG00000167588.13	rs7974409	12	49622188	49228405	C	T	0.0577299	-0.131179	0.0334847	0.000103627	0.056713	-0.082083	0.033134	0.013238	Overall HbA1c	0.625733	0.252586	0.0132379	TRUE	6.13704	FALSE
Breast_Mammary_Tissue (PRKAA2)	ENSG00000162409.12	rs112586741	1	57263628	56797955	G	A	0.0616438	-0.195752	0.0522499	0.000203164	0.066549	0.0067607	0.031336	0.82918	Overall HbA1c	-0.0345371	0.16008	0.829184	FALSE	0.0465475	FALSE
Breast_Mammary_Tissue (PRKAB2)	ENSG00000131791.8	rs72706456	1	146607590	147136008	C	G	0.0222672	0.317438	0.0949375	0.000897384	0.026639	0.078247	0.047673	0.10073	Overall HbA1c	0.246495	0.150181	0.100729	FALSE	2.69396	FALSE
Breast_Mammary_Tissue (PRKAG1)	ENSG00000181929.13	rs141225931	12	49253311	48859528	A	G	0.00880626	-0.374884	0.0858916	1.58795e-05	0.011157	0.00025957	0.07495	0.99724	Overall HbA1c	-0.000692401	0.199929	0.997237	FALSE	1.1994e-05	FALSE
Breast_Mammary_Tissue (PRKAG2)	ENSG00000106617.15	rs79369446	7	151534746	151837660	T	C	0.0704501	-0.144944	0.0486101	0.0030246	0.057336	-0.029145	0.03294	0.37627	Overall HbA1c	0.201078	0.22726	0.37627	FALSE	0.782854	FALSE
Breast_Mammary_Tissue (SLC47A1)	ENSG00000142494.13	rs2252281	17	19437187	19533874	C	T	0.305169	-0.19326	0.0522527	0.000244197	0.3882	-0.010311	0.015768	0.51317	Overall HbA1c	0.053353	0.0815896	0.513164	FALSE	0.42761	FALSE
Cells_Cultured_fibroblasts (ACACB)	ENSG00000076555.16	rs11610260	12	109592483	109154678	C	T	0.20339	-0.397578	0.0196778	4.2062e-69	0.21432	0.00035317	0.018694	0.98493	Overall HbA1c	-0.000888304	0.0470197	0.984927	FALSE	0.000356914	FALSE
Cells_Cultured_fibroblasts (ETFDH)	ENSG00000171503.13	rs2039116	4	159174432	158253280	T	G	0.602465	0.0988571	0.0275207	0.000355904	0.58399	0.039261	0.016103	0.014764	Overall HbA1c	0.397149	0.162892	0.014764	TRUE	5.94442	FALSE
Cells_Cultured_fibroblasts (GPD1)	ENSG00000167588.13	rs55962545	12	51013861	50620078	G	A	0.144838	-0.204339	0.0629717	0.0012425	0.15438	-0.057924	0.021407	0.0068136	Overall HbA1c	0.28347	0.104762	0.00681311	TRUE	7.32159	FALSE
Cells_Cultured_fibroblasts (PRKAA1)	ENSG00000132356.12	rs324064	5	40919686	40919584	T	C	0.247304	0.0870337	0.0213144	5.06461e-05	0.201	-0.0030785	0.019223	0.87276	Overall HbA1c	-0.0353714	0.220868	0.872766	FALSE	0.025647	FALSE
Cells_Cultured_fibroblasts (PRKAA2)	ENSG00000162409.12	rs11807291	1	57070180	56604507	G	A	0.490755	-0.166429	0.0323064	3.54713e-07	0.50302	0.014175	0.015765	0.36859	Overall HbA1c	-0.0851715	0.0947251	0.368576	FALSE	0.808459	FALSE
Cells_Cultured_fibroblasts (PRKAB2)	ENSG00000131791.8	rs1442758	1	146625193	147153614	T	C	0.5	-0.165127	0.0182799	2.46963e-18	0.39588	0.00064265	0.015675	0.9673	Overall HbA1c	-0.00389185	0.0949269	0.967297	FALSE	0.00168087	FALSE
Cells_Cultured_fibroblasts (PRKAG1)	ENSG00000181929.13	rs2293446	12	49412709	49018926	A	G	0.358243	0.169258	0.0217001	2.9021e-14	0.38912	-0.016915	0.015759	0.28312	Overall HbA1c	-0.0999362	0.0931064	0.283112	FALSE	1.15209	FALSE
Cells_Cultured_fibroblasts (PRKAG2)	ENSG00000106617.15	rs6955918	7	151377956	151680870	C	T	0.366718	-0.247289	0.0267752	4.81265e-19	0.34895	0.015046	0.016103	0.35012	Overall HbA1c	-0.0608438	0.0651181	0.350118	FALSE	0.873029	FALSE
Cells_Cultured_fibroblasts (SLC47A1)	ENSG00000142494.13	rs2453580	17	19438321	19535008	C	T	0.383667	-0.839668	0.0284648	1.91889e-117	0.3881	-0.010349	0.015757	0.51133	Overall HbA1c	0.0123251	0.0187658	0.511318	FALSE	0.43137	FALSE
Cells_EBV-transformed_lymphocytes (ACACB)	ENSG00000076555.16	rs11610260	12	109592483	109154678	C	T	0.196319	-0.674811	0.0745834	2.91173e-17	0.21432	0.00035317	0.018694	0.98493	Overall HbA1c	-0.000523361	0.0277026	0.984927	FALSE	0.000356914	FALSE
Cells_EBV-transformed_lymphocytes (ETFDH)	ENSG00000171503.13	rs151313765	4	158853375	157932223	C	T	0.00460123	-1.1054	0.333219	0.00103304	0.018622	-0.04773	0.058735	0.41643	Overall HbA1c	0.0431789	0.0531346	0.416428	FALSE	0.660372	FALSE
Cells_EBV-transformed_lymphocytes (GPD1)	ENSG00000167588.13	rs138529836	12	50017142	49623359	A	G	0.0122699	-1.01774	0.300457	0.000810553	0.013219	0.065842	0.067281	0.32777	Overall HbA1c	-0.0646943	0.0661082	0.327772	FALSE	0.957682	FALSE
Cells_EBV-transformed_lymphocytes (PRKAA1)	ENSG00000132356.12	rs2081102	5	41662285	41662183	G	T	0.205521	0.127207	0.037603	0.000823139	0.18606	-0.0054808	0.01972	0.78106	Overall HbA1c	-0.0430857	0.155023	0.781065	FALSE	0.0772457	FALSE
Cells_EBV-transformed_lymphocytes (PRKAB2)	ENSG00000131791.8	rs116495139	1	146521821	147050259	T	C	0.00613497	-1.11941	0.245062	7.48802e-06	0.017094	-0.022313	0.063499	0.72529	Overall HbA1c	0.0199328	0.0567254	0.725295	FALSE	0.123476	FALSE
Cells_EBV-transformed_lymphocytes (PRKAG1)	ENSG00000181929.13	rs10783300	12	49407908	49014125	T	C	0.360429	0.198962	0.0335223	8.94724e-09	0.38999	-0.015687	0.015744	0.31907	Overall HbA1c	-0.0788442	0.0791307	0.319066	FALSE	0.992772	FALSE
Cells_EBV-transformed_lymphocytes (PRKAG2)	ENSG00000106617.15	rs6964957	7	151330390	151633304	T	C	0.415644	-0.207536	0.0410475	7.89418e-07	0.37138	-0.032796	0.015919	0.039387	Overall HbA1c	0.158026	0.0767048	0.0393814	TRUE	4.24434	FALSE
Cells_EBV-transformed_lymphocytes (SLC47A1)	ENSG00000142494.13	rs1989379	17	19631420	19728107	A	G	0.404908	0.177284	0.0532421	0.000989733	0.41352	0.034646	0.01561	0.026453	Overall HbA1c	0.195427	0.0880508	0.0264544	TRUE	4.92607	FALSE
Colon_Sigmoid (ACACB)	ENSG00000076555.16	rs2160602	12	109680003	109242198	A	T	0.610048	-0.216035	0.0269195	1.57088e-14	0.60181	-0.012646	0.015784	0.42301	Overall HbA1c	0.0585368	0.0730622	0.423021	FALSE	0.641907	FALSE
Colon_Sigmoid (ETFDH)	ENSG00000171503.13	rs11559290	4	159601676	158680524	T	C	0.787081	0.648717	0.051666	4.42292e-30	0.85662	-0.0071879	0.021868	0.74238	Overall HbA1c	-0.0110802	0.0337096	0.742386	FALSE	0.10804	FALSE
Colon_Sigmoid (PRKAA1)	ENSG00000132356.12	rs183944208	5	41440524	41440422	A	G	0.0203349	-0.263417	0.0702518	0.000207349	0.015339	0.044544	0.06354	0.48328	Overall HbA1c	-0.169101	0.241215	0.483279	FALSE	0.491455	FALSE
Colon_Sigmoid (PRKAA2)	ENSG00000162409.12	rs9436996	1	56515736	56050063	A	G	0.0251196	0.273455	0.0720133	0.000172574	0.03242	0.042607	0.044273	0.33587	Overall HbA1c	0.15581	0.161902	0.335864	FALSE	0.926156	FALSE
Colon_Sigmoid (PRKAB1)	ENSG00000111725.11	rs6490266	12	120105740	119667935	A	C	0.279904	-0.151266	0.0292216	3.83039e-07	0.30622	0.0054925	0.016633	0.74123	Overall HbA1c	-0.0363102	0.109959	0.741236	FALSE	0.109043	FALSE
Colon_Sigmoid (PRKAG2)	ENSG00000106617.15	rs2727537	7	151373046	151675960	A	G	0.619617	0.136791	0.033003	4.27555e-05	0.64466	-0.00081554	0.016085	0.95956	Overall HbA1c	-0.00596194	0.117588	0.959563	FALSE	0.00257068	FALSE
Colon_Sigmoid (PRKAG3)	ENSG00000115592.11	rs359966	2	219839747	218975025	G	A	0.0215311	-0.977341	0.276103	0.000454897	0.0087763	0.013303	0.082336	0.87164	Overall HbA1c	-0.0136114	0.0842449	0.871645	FALSE	0.0261048	FALSE
Colon_Sigmoid (SLC47A1)	ENSG00000142494.13	rs2453580	17	19438321	19535008	C	T	0.399522	-0.498517	0.0526056	4.19054e-19	0.3881	-0.010349	0.015757	0.51133	Overall HbA1c	0.0207596	0.0316077	0.511318	FALSE	0.43137	FALSE
Colon_Transverse (ACACB)	ENSG00000076555.16	rs4766537	12	109628794	109190989	A	G	0.165272	-0.151232	0.0312235	1.81432e-06	0.19072	0.0023082	0.019544	0.90599	Overall HbA1c	-0.0152626	0.129232	0.905986	FALSE	0.0139483	FALSE
Colon_Transverse (ETFDH)	ENSG00000171503.13	rs11559290	4	159601676	158680524	T	C	0.779289	0.295231	0.0329219	1.10639e-17	0.85662	-0.0071879	0.021868	0.74238	Overall HbA1c	-0.0243467	0.0740708	0.742386	FALSE	0.10804	FALSE
Colon_Transverse (PRKAA1)	ENSG00000132356.12	rs150940760	5	40983032	40982930	G	T	0.0146444	0.319424	0.0746771	2.35774e-05	0.016996	-0.014273	0.061003	0.815	Overall HbA1c	-0.0446836	0.190978	0.815007	FALSE	0.0547429	FALSE
Colon_Transverse (PRKAA2)	ENSG00000162409.12	rs145985385	1	57108091	56642418	A	C	0.00732218	-0.537148	0.129795	4.25e-05	0.0084666	-0.054097	0.090238	0.54885	Overall HbA1c	0.100712	0.167995	0.548845	FALSE	0.359391	FALSE
Colon_Transverse (PRKAB2)	ENSG00000131791.8	rs1495958	1	147287879	147815767	G	A	0.0554393	0.183669	0.0461905	8.278e-05	0.035792	0.011721	0.041479	0.77751	Overall HbA1c	0.0638159	0.225836	0.777501	FALSE	0.0798496	FALSE
Colon_Transverse (SLC47A1)	ENSG00000142494.13	rs2252281	17	19437187	19533874	C	T	0.322785	-0.275144	0.0496364	5.34101e-08	0.3882	-0.010311	0.015768	0.51317	Overall HbA1c	0.0374749	0.0573082	0.513164	FALSE	0.42761	FALSE
Esophagus_Gastroesophageal_Junction (ACACB)	ENSG00000076555.16	rs1642029	12	109532594	109094789	G	C	0.00992556	0.786749	0.165821	3.10578e-06	0.014152	0.065272	0.067319	0.33225	Overall HbA1c	0.0829642	0.085566	0.33225	FALSE	0.94011	FALSE
Esophagus_Gastroesophageal_Junction (ETFDH)	ENSG00000171503.13	rs11559290	4	159601676	158680524	T	C	0.808933	0.520593	0.0478263	8.24529e-24	0.85662	-0.0071879	0.021868	0.74238	Overall HbA1c	-0.0138071	0.0420059	0.742386	FALSE	0.10804	FALSE
Esophagus_Gastroesophageal_Junction (GPD1)	ENSG00000167588.13	rs546794343	12	50414055	50020272	T	G	0.0148883	0.720282	0.198422	0.000327906	0.012172	0.16727	0.073876	0.02356	Overall HbA1c	0.232228	0.102565	0.0235618	TRUE	5.1266	FALSE
Esophagus_Gastroesophageal_Junction (PRKAA1)	ENSG00000132356.12	rs28515155	5	40795108	40795006	C	T	0.403947	-0.144739	0.0217259	1.11848e-10	0.43357	-0.039027	0.015555	0.012112	Overall HbA1c	0.269637	0.107469	0.0121084	TRUE	6.29492	FALSE
Esophagus_Gastroesophageal_Junction (PRKAA2)	ENSG00000162409.12	rs7553414	1	57147522	56681849	A	G	0.0707196	-0.164065	0.0441776	0.000239335	0.04278	-0.013198	0.037929	0.72787	Overall HbA1c	0.0804437	0.231183	0.727866	FALSE	0.12108	FALSE
Esophagus_Gastroesophageal_Junction (PRKAG2)	ENSG00000106617.15	rs6960581	7	151378555	151681469	C	T	0.368486	-0.128226	0.0260995	1.4095e-06	0.34989	0.013234	0.016094	0.41092	Overall HbA1c	-0.103208	0.125513	0.41091	FALSE	0.676167	FALSE
Esophagus_Gastroesophageal_Junction (SLC47A1)	ENSG00000142494.13	rs2453580	17	19438321	19535008	C	T	0.397022	-0.477114	0.0486276	3.96661e-20	0.3881	-0.010349	0.015757	0.51133	Overall HbA1c	0.0216908	0.0330257	0.511318	FALSE	0.43137	FALSE
Esophagus_Mucosa (ACACB)	ENSG00000076555.16	rs61934267	12	109582605	109144800	T	G	0.0895765	-0.119377	0.0325736	0.000271736	0.10398	-0.0045108	0.026296	0.8638	Overall HbA1c	0.0377862	0.220277	0.8638	FALSE	0.0294258	FALSE
Esophagus_Mucosa (ETFDH)	ENSG00000171503.13	rs7438166	4	159579066	158657914	A	G	0.814332	0.164473	0.0304515	9.91202e-08	0.8619	0.00061731	0.022239	0.97786	Overall HbA1c	0.00375326	0.135214	0.977855	FALSE	0.000770506	FALSE
Esophagus_Mucosa (GPD1)	ENSG00000167588.13	rs7974890	12	49652647	49258864	C	T	0.865635	0.228336	0.0656584	0.00054632	0.83716	-0.028523	0.021416	0.18291	Overall HbA1c	-0.124917	0.0937916	0.182908	FALSE	1.77384	FALSE
Esophagus_Mucosa (PRKAA1)	ENSG00000132356.12	rs2455303	5	40951944	40951842	G	A	0.821661	0.0839865	0.0198919	2.83608e-05	0.79957	0.0067258	0.01914	0.72529	Overall HbA1c	0.0800819	0.227894	0.725288	FALSE	0.123482	FALSE
Esophagus_Mucosa (PRKAA2)	ENSG00000162409.12	rs12403897	1	57116651	56650978	C	G	0.251629	-0.0860637	0.0266176	0.0012977	0.29206	0.0088354	0.01702	0.60368	Overall HbA1c	-0.102661	0.19776	0.603678	FALSE	0.269484	FALSE
Esophagus_Mucosa (PRKAB2)	ENSG00000131791.8	rs1837984	1	146628742	147157163	G	T	0.476384	-0.142651	0.0275538	3.17571e-07	0.3957	-0.00032351	0.015675	0.98353	Overall HbA1c	0.00226784	0.109884	0.983534	FALSE	0.000425952	FALSE
Esophagus_Mucosa (PRKAG1)	ENSG00000181929.13	rs11168828	12	49422795	49029012	A	G	0.0602606	-0.143376	0.0384476	0.000212284	0.072337	0.001002	0.029649	0.97304	Overall HbA1c	-0.00698862	0.206792	0.97304	FALSE	0.00114213	FALSE
Esophagus_Mucosa (PRKAG2)	ENSG00000106617.15	rs2727527	7	151347462	151650376	C	A	0.279316	-0.141089	0.0287136	1.18456e-06	0.30434	0.018603	0.0169	0.271	Overall HbA1c	-0.131853	0.119783	0.270997	FALSE	1.21169	FALSE
Esophagus_Mucosa (SLC47A1)	ENSG00000142494.13	rs2453580	17	19438321	19535008	C	T	0.40228	-0.510236	0.0367182	8.6808e-38	0.3881	-0.010349	0.015757	0.51133	Overall HbA1c	0.0202828	0.0308818	0.511318	FALSE	0.43137	FALSE
Esophagus_Muscularis (ACACB)	ENSG00000076555.16	rs2160602	12	109680003	109242198	A	T	0.612299	-0.14646	0.0263564	4.5098e-08	0.60181	-0.012646	0.015784	0.42301	Overall HbA1c	0.0863444	0.10777	0.423021	FALSE	0.641907	FALSE
Esophagus_Muscularis (ETFDH)	ENSG00000171503.13	rs11559290	4	159601676	158680524	T	C	0.793226	0.390465	0.0374226	3.72258e-23	0.85662	-0.0071879	0.021868	0.74238	Overall HbA1c	-0.0184086	0.056005	0.742386	FALSE	0.10804	FALSE
Esophagus_Muscularis (GPD1)	ENSG00000167588.13	rs7485241	12	50565320	50171537	T	C	0.026738	0.492775	0.153905	0.00145417	0.022149	0.0020075	0.057422	0.97211	Overall HbA1c	0.00407387	0.116528	0.972111	FALSE	0.00122223	FALSE
Esophagus_Muscularis (PRKAA1)	ENSG00000132356.12	rs12517210	5	40764440	40764338	C	T	0.370766	-0.0916847	0.0160387	1.88993e-08	0.44166	-0.042539	0.015457	0.0059217	Overall HbA1c	0.463971	0.168589	0.00592169	TRUE	7.57398	FALSE
Esophagus_Muscularis (PRKAA2)	ENSG00000162409.12	rs114559354	1	56345476	55879803	C	T	0.0196078	0.276358	0.0695274	8.10167e-05	0.024556	0.03216	0.050293	0.52252	Overall HbA1c	0.116371	0.181985	0.522528	FALSE	0.4089	FALSE
Esophagus_Muscularis (PRKAB2)	ENSG00000131791.8	rs374237045	1	146597835	147126253	A	G	0.264706	-0.102354	0.0224505	6.49336e-06	0.28609	-0.025739	0.016983	0.12963	Overall HbA1c	0.25147	0.165924	0.129627	FALSE	2.29697	FALSE
Esophagus_Muscularis (PRKAG2)	ENSG00000106617.15	rs6978142	7	151378505	151681419	G	A	0.377897	-0.154796	0.0226721	2.55808e-11	0.34912	0.013644	0.016096	0.39661	Overall HbA1c	-0.0881418	0.103982	0.396625	FALSE	0.718534	FALSE
Esophagus_Muscularis (PRKAG3)	ENSG00000115592.11	rs114000016	2	220008105	219143383	A	C	0.0240642	-0.602261	0.17543	0.000647297	0.019195	-0.035339	0.056813	0.53393	Overall HbA1c	0.0586772	0.0943329	0.533927	FALSE	0.386913	FALSE
Esophagus_Muscularis (SLC47A1)	ENSG00000142494.13	rs35416333	17	19427842	19524529	C	CG	0.348485	-0.502261	0.0454557	1.68388e-25	0.38519	-0.011281	0.015906	0.47819	Overall HbA1c	0.0224604	0.0316688	0.478182	FALSE	0.503006	FALSE
Heart_Atrial_Appendage (ACACB)	ENSG00000076555.16	rs2160602	12	109680003	109242198	A	T	0.61413	-0.142753	0.0227777	9.73909e-10	0.60181	-0.012646	0.015784	0.42301	Overall HbA1c	0.0885866	0.110569	0.423021	FALSE	0.641907	FALSE
Heart_Atrial_Appendage (ETFDH)	ENSG00000171503.13	rs6856561	4	159621185	158700033	T	A	0.245652	0.266449	0.019974	1.05397e-33	0.27176	-0.018731	0.017243	0.27735	Overall HbA1c	-0.0702986	0.0647141	0.277348	FALSE	1.18004	FALSE
Heart_Atrial_Appendage (GPD1)	ENSG00000167588.13	rs117919526	12	51325590	50931807	T	C	0.0195652	0.385595	0.12061	0.00150162	0.014125	-0.039929	0.066752	0.54973	Overall HbA1c	-0.103552	0.173114	0.549727	FALSE	0.357807	FALSE
Heart_Atrial_Appendage (PRKAA1)	ENSG00000132356.12	rs980093	5	40717105	40717003	T	C	0.272826	0.0887462	0.0218599	5.93781e-05	0.24658	0.0028779	0.01781	0.87163	Overall HbA1c	0.0324284	0.200685	0.87163	FALSE	0.026111	FALSE
Heart_Atrial_Appendage (PRKAA2)	ENSG00000162409.12	rs10493215	1	57579610	57113937	G	A	0.105435	-0.107444	0.0320409	0.000876528	0.11134	0.0048575	0.024373	0.84203	Overall HbA1c	-0.0452096	0.226844	0.842029	FALSE	0.0397199	FALSE
Heart_Atrial_Appendage (PRKAB2)	ENSG00000131791.8	rs11240142	1	147340315	147868183	T	G	0.05	-0.233908	0.0632614	0.000248946	0.047158	0.066624	0.036273	0.066251	Overall HbA1c	-0.28483	0.155074	0.0662486	FALSE	3.37361	FALSE
Heart_Atrial_Appendage (PRKAG1)	ENSG00000181929.13	rs117508520	12	49417360	49023577	A	G	0.0195652	0.221589	0.064574	0.000664335	0.014153	0.15744	0.06568	0.016525	Overall HbA1c	0.710505	0.296405	0.0165265	TRUE	5.74598	FALSE
Heart_Atrial_Appendage (PRKAG3)	ENSG00000115592.11	rs35354127	2	219593329	218728606	A	G	0.048913	0.342012	0.0897225	0.000160221	0.050965	0.033647	0.034969	0.33596	Overall HbA1c	0.0983796	0.102245	0.335952	FALSE	0.925819	FALSE
Heart_Atrial_Appendage (SLC47A1)	ENSG00000142494.13	rs2252281	17	19437187	19533874	C	T	0.318282	-0.621616	0.0541491	1.77267e-26	0.3882	-0.010311	0.015768	0.51317	Overall HbA1c	0.0165874	0.0253661	0.513164	FALSE	0.42761	FALSE
Heart_Left_Ventricle (ACACB)	ENSG00000076555.16	rs2160602	12	109680003	109242198	A	T	0.62	-0.092759	0.0185124	8.32956e-07	0.60181	-0.012646	0.015784	0.42301	Overall HbA1c	0.136332	0.170161	0.423021	FALSE	0.641907	FALSE
Heart_Left_Ventricle (ETFDH)	ENSG00000171503.13	rs17843929	4	159637113	158715961	T	C	0.246667	0.233969	0.0185227	8.82428e-31	0.27261	-0.020141	0.017204	0.24172	Overall HbA1c	-0.0860841	0.0735311	0.241713	FALSE	1.37058	FALSE
Heart_Left_Ventricle (GPD1)	ENSG00000167588.13	rs112826760	12	49675392	49281609	T	C	0.0155556	0.55914	0.145261	0.000138988	0.014412	-0.052878	0.065176	0.41719	Overall HbA1c	-0.0945702	0.116565	0.417187	FALSE	0.658225	FALSE
Heart_Left_Ventricle (PRKAA1)	ENSG00000132356.12	rs59133000	5	40798974	40798872	T	C	0.287778	0.157019	0.0209001	4.18047e-13	0.26239	0.0059775	0.017471	0.73225	Overall HbA1c	0.0380686	0.111267	0.732247	FALSE	0.117059	FALSE
Heart_Left_Ventricle (PRKAA2)	ENSG00000162409.12	rs493094	1	57559964	57094291	A	G	0.782222	0.0669439	0.0170046	9.82065e-05	0.76025	0.012288	0.017972	0.49413	Overall HbA1c	0.183557	0.268464	0.494146	FALSE	0.467487	FALSE
Heart_Left_Ventricle (PRKAB2)	ENSG00000131791.8	rs12028924	1	146596306	147124724	C	T	0.47	-0.107931	0.0205426	2.48527e-07	0.40629	-0.0026937	0.015617	0.86306	Overall HbA1c	0.0249576	0.144694	0.863056	FALSE	0.0297511	FALSE
Heart_Left_Ventricle (PRKAG1)	ENSG00000181929.13	rs116868350	12	49793208	49399425	G	A	0.00777778	0.390594	0.0909998	2.24748e-05	0.016152	-0.060515	0.061001	0.32119	Overall HbA1c	-0.154931	0.156175	0.321181	FALSE	0.984129	FALSE
Heart_Left_Ventricle (PRKAG2)	ENSG00000106617.15	rs150218549	7	151062852	151365766	A	G	0.0111111	0.467705	0.127431	0.000276956	0.011263	-0.015752	0.079147	0.84224	Overall HbA1c	-0.0336793	0.169224	0.842245	FALSE	0.0396098	FALSE
Heart_Left_Ventricle (SLC47A1)	ENSG00000142494.13	rs157404	17	19722786	19819473	C	G	0.342222	0.124684	0.0346893	0.000368104	0.39593	0.013639	0.015746	0.38636	Overall HbA1c	0.109389	0.126287	0.386387	FALSE	0.750282	FALSE
Kidney_Cortex (ACACB)	ENSG00000076555.16	rs148498511	12	109361866	108968090	C	A	0.0145631	1.63583	0.27526	7.42112e-08	0.0268	-0.029673	0.049487	0.54877	Overall HbA1c	-0.0181394	0.0302519	0.548765	FALSE	0.359535	FALSE
Kidney_Cortex (ETFDH)	ENSG00000171503.13	rs12499002	4	159458251	158537099	C	T	0.800971	0.4594	0.104663	3.52754e-05	0.85106	0.0011294	0.021575	0.95825	Overall HbA1c	0.00245842	0.0469634	0.958252	FALSE	0.00274027	FALSE
Kidney_Cortex (GPD1)	ENSG00000167588.13	rs138859566	12	50000146	49606363	T	C	0.00970874	0.825834	0.2171	0.000281444	0.011507	-0.18645	0.075717	0.0138	Overall HbA1c	-0.225772	0.0916855	0.0137988	TRUE	6.0637	FALSE
Kidney_Cortex (PRKAA1)	ENSG00000132356.12	rs62360762	5	41065729	41065627	C	G	0.252427	0.266342	0.0681016	0.000194966	0.24556	0.011976	0.017966	0.50504	Overall HbA1c	0.0449647	0.0674546	0.505032	FALSE	0.444345	FALSE
Kidney_Cortex (PRKAA2)	ENSG00000162409.12	rs72670315	1	57320444	56854771	A	G	0.0242718	0.776327	0.226029	0.000953294	0.025603	0.030263	0.048527	0.53287	Overall HbA1c	0.0389823	0.0625085	0.532869	FALSE	0.388917	FALSE
Kidney_Cortex (PRKAG1)	ENSG00000181929.13	rs142012264	12	48653635	48259852	T	C	0.0242718	0.814578	0.24048	0.00110855	0.020253	-0.027051	0.05487	0.62201	Overall HbA1c	-0.0332086	0.06736	0.622011	FALSE	0.243051	FALSE
Kidney_Cortex (PRKAG2)	ENSG00000106617.15	rs10238094	7	151529605	151832519	T	C	0.417476	-0.287758	0.0782374	0.000430207	0.43114	-0.041016	0.016094	0.010818	Overall HbA1c	0.142536	0.0559289	0.0108179	TRUE	6.49499	FALSE
Kidney_Cortex (SLC47A1)	ENSG00000142494.13	rs2244280	17	19459537	19556224	A	G	0.179612	-0.303164	0.0874271	0.000857538	0.21612	0.0069448	0.018598	0.70884	Overall HbA1c	-0.0229077	0.0613463	0.708838	FALSE	0.13944	FALSE
Liver (ACACB)	ENSG00000076555.16	rs4766455	12	109641578	109203773	C	G	0.181992	-0.247659	0.0397944	2.67668e-09	0.19113	0.0042795	0.019618	0.82732	Overall HbA1c	-0.0172798	0.0792138	0.827319	FALSE	0.0475857	FALSE
Liver (ETFDH)	ENSG00000171503.13	rs12505475	4	159635244	158714092	C	T	0.670498	-0.170014	0.0325382	4.25278e-07	0.68756	0.025398	0.016528	0.12439	Overall HbA1c	-0.149388	0.0972155	0.124375	FALSE	2.36134	FALSE
Liver (GPD1)	ENSG00000167588.13	rs560728231	12	50255178	49861395	G	A	0.00784314	-0.672876	0.174455	0.00015346	0.010968	-0.1161	0.074813	0.12071	Overall HbA1c	0.172543	0.111184	0.120693	FALSE	2.4083	FALSE
Liver (PRKAA1)	ENSG00000132356.12	rs16871478	5	41572519	41572417	A	G	0.0114943	-0.615475	0.168884	0.000339332	0.0088906	0.03881	0.083197	0.64086	Overall HbA1c	-0.063057	0.135175	0.64087	FALSE	0.217607	FALSE
Liver (PRKAA2)	ENSG00000162409.12	rs4912407	1	57113001	56647328	G	A	0.856322	-0.500029	0.0916064	1.37272e-07	0.88465	0.044488	0.024007	0.063864	Overall HbA1c	-0.0889708	0.0480112	0.0638643	FALSE	3.43408	FALSE
Liver (PRKAG1)	ENSG00000181929.13	rs11168687	12	49090972	48697189	A	T	0.0574713	-0.247787	0.0629616	0.000113499	0.037186	-0.073607	0.041545	0.076442	Overall HbA1c	0.297058	0.167664	0.0764375	FALSE	3.13907	FALSE
Liver (PRKAG2)	ENSG00000106617.15	rs183866651	7	150586964	150889876	A	G	0.00766284	1.13711	0.271356	4.12954e-05	0.011176	0.055787	0.075319	0.45889	Overall HbA1c	0.0490603	0.0662372	0.45889	FALSE	0.548601	FALSE
Liver (SLC47A1)	ENSG00000142494.13	rs2453573	17	19452656	19549343	C	T	0.189655	-0.315543	0.0420196	1.76819e-12	0.19381	0.0044792	0.019412	0.81751	Overall HbA1c	-0.0141952	0.0615193	0.817514	FALSE	0.0532427	FALSE
Lung (ACACB)	ENSG00000076555.16	rs1654885	12	109575191	109137386	G	A	0.881864	-0.22506	0.0313131	2.25119e-12	0.919176	-0.0021302	0.028242	0.93988	Overall HbA1c	0.00946503	0.125487	0.939875	FALSE	0.00568918	FALSE
Lung (ETFDH)	ENSG00000171503.13	rs11559290	4	159601676	158680524	T	C	0.793677	0.494504	0.0443464	4.33265e-26	0.85662	-0.0071879	0.021868	0.74238	Overall HbA1c	-0.0145356	0.0442221	0.742386	FALSE	0.10804	FALSE
Lung (PRKAA1)	ENSG00000132356.12	rs1645060	5	41391349	41391247	G	A	0.923461	-0.131578	0.0360796	0.000291601	0.932861	-0.048424	0.030653	0.11417	Overall HbA1c	0.368025	0.232964	0.114165	FALSE	2.4956	FALSE
Lung (PRKAA2)	ENSG00000162409.12	rs113924375	1	57257458	56791785	C	T	0.0515807	-0.18822	0.0500426	0.000187911	0.059044	0.019626	0.032523	0.5462	Overall HbA1c	-0.104272	0.172792	0.546209	FALSE	0.364152	FALSE
Lung (PRKAB2)	ENSG00000131791.8	rs6673268	1	146694245	147222653	C	T	0.415141	-0.0921923	0.0224295	4.5765e-05	0.35941	-0.0055647	0.015968	0.72748	Overall HbA1c	0.0603597	0.173203	0.727472	FALSE	0.121446	FALSE
Lung (PRKAG1)	ENSG00000181929.13	rs150720921	12	50343173	49949390	C	T	0.014975	0.259153	0.0554189	3.71005e-06	0.01848	-0.036547	0.062201	0.55683	Overall HbA1c	-0.141025	0.240017	0.556826	FALSE	0.34523	FALSE
Lung (PRKAG2)	ENSG00000106617.15	rs138063241	7	151481279	151784193	A	G	0.015807	-0.397461	0.10815	0.000261914	0.020449	0.065802	0.055288	0.23398	Overall HbA1c	-0.165556	0.139103	0.23398	FALSE	1.4165	FALSE
Lung (SLC47A1)	ENSG00000142494.13	rs2440164	17	19428610	19525297	G	A	0.379368	0.220987	0.0342969	2.62352e-10	0.38706	-0.0098547	0.015824	0.53344	Overall HbA1c	-0.044594	0.071606	0.533436	FALSE	0.387841	FALSE
Minor_Salivary_Gland (GPD1)	ENSG00000167588.13	rs72644869	12	50173780	49779997	C	G	0.0222222	-0.846589	0.242225	0.000635134	0.0029698	-0.0018138	0.14236	0.98983	Overall HbA1c	0.00214248	0.168157	0.989834	FALSE	0.000162332	FALSE
Minor_Salivary_Gland (PRKAA1)	ENSG00000132356.12	rs1692252	5	40722822	40722720	A	G	0.316667	0.153065	0.0427352	0.000470025	0.24632	0.0021526	0.017825	0.90388	Overall HbA1c	0.0140633	0.116454	0.903879	FALSE	0.0145837	FALSE
Minor_Salivary_Gland (PRKAA2)	ENSG00000162409.12	rs28365912	1	57045587	56579914	C	T	0.0138889	-1.15026	0.246253	6.95578e-06	0.0018171	0.027918	0.20053	0.88928	Overall HbA1c	-0.024271	0.174334	0.889275	FALSE	0.0193825	FALSE
Minor_Salivary_Gland (PRKAB2)	ENSG00000131791.8	rs72706414	1	146561044	147089497	C	T	0.247222	-0.287295	0.066881	3.23851e-05	0.27222	-0.02229	0.01727	0.19681	Overall HbA1c	0.0775858	0.0601124	0.196816	FALSE	1.66585	FALSE
Minor_Salivary_Gland (PRKAG2)	ENSG00000106617.15	rs117824141	7	151562311	151865226	T	C	0.0138889	1.07623	0.22576	4.62876e-06	0.022377	0.018522	0.053947	0.73135	Overall HbA1c	0.0172101	0.0501259	0.731345	FALSE	0.11788	FALSE
Minor_Salivary_Gland (SLC47A1)	ENSG00000142494.13	rs111905369	17	19493608	19590295	T	C	0.0388889	0.495003	0.138827	0.00049724	0.044738	0.037556	0.039234	0.33846	Overall HbA1c	0.0758702	0.0792601	0.338451	FALSE	0.916291	FALSE
Muscle_Skeletal (ACACB)	ENSG00000076555.16	rs1642031	12	109562235	109124430	G	A	0.467524	0.0754098	0.0147281	3.88975e-07	0.41793	-0.031863	0.015584	0.040901	Overall HbA1c	-0.422531	0.206657	0.0408946	TRUE	4.18038	FALSE
Muscle_Skeletal (ETFDH)	ENSG00000171503.13	rs17843966	4	159629814	158708662	C	A	0.251226	0.406378	0.016014	6.65895e-103	0.27274	-0.019423	0.017197	0.25873	Overall HbA1c	-0.0477954	0.0423177	0.258712	FALSE	1.27564	FALSE
Muscle_Skeletal (GPD1)	ENSG00000167588.13	rs11168935	12	49643188	49249405	T	C	0.179534	0.0695203	0.02099	0.000970706	0.21248	0.0034291	0.019401	0.8597	Overall HbA1c	0.0493252	0.27907	0.859706	FALSE	0.0312401	FALSE
Muscle_Skeletal (PRKAA1)	ENSG00000132356.12	rs10071679	5	40743061	40742959	A	G	0.270552	0.156779	0.0211315	3.21402e-13	0.24657	0.0025043	0.017802	0.88813	Overall HbA1c	0.0159734	0.113548	0.888127	FALSE	0.0197895	FALSE
Muscle_Skeletal (PRKAB2)	ENSG00000131791.8	rs12028924	1	146596306	147124724	C	T	0.48223	-0.210936	0.0231176	6.60971e-19	0.40629	-0.0026937	0.015617	0.86306	Overall HbA1c	0.0127702	0.0740367	0.863056	FALSE	0.0297511	FALSE
Muscle_Skeletal (PRKAG1)	ENSG00000181929.13	rs11168822	12	49405743	49011960	C	A	0.376232	-0.185765	0.0224831	6.50156e-16	0.39034	-0.016262	0.01574	0.30151	Overall HbA1c	0.0875407	0.0847307	0.301527	FALSE	1.06743	FALSE
Muscle_Skeletal (PRKAG2)	ENSG00000106617.15	rs11980123	7	150622454	150925366	G	A	0.0294118	0.404295	0.0906866	9.53748e-06	0.0012294	-0.21785	0.23123	0.34613	Overall HbA1c	-0.538839	0.571934	0.346123	FALSE	0.887619	FALSE
Muscle_Skeletal (PRKAG3)	ENSG00000115592.11	rs13014963	2	219533581	218668858	C	T	0.0171569	-0.278128	0.0853999	0.00117781	0.011617	0.046296	0.073817	0.53055	Overall HbA1c	-0.166456	0.265407	0.530546	FALSE	0.393345	FALSE
Nerve_Tibial (ACACB)	ENSG00000076555.16	rs73195487	12	109569934	109132129	T	C	0.0269865	-0.244663	0.0462047	1.67335e-07	0.022012	0.023034	0.052395	0.66021	Overall HbA1c	-0.0941458	0.214152	0.660211	FALSE	0.193268	FALSE
Nerve_Tibial (ETFDH)	ENSG00000171503.13	rs11559290	4	159601676	158680524	T	C	0.777361	0.76185	0.0294827	2.15532e-99	0.85662	-0.0071879	0.021868	0.74238	Overall HbA1c	-0.0094348	0.0287038	0.742386	FALSE	0.10804	FALSE
Nerve_Tibial (PRKAA1)	ENSG00000132356.12	rs4957352	5	40787523	40787421	T	C	0.278111	0.0736998	0.0141928	2.84585e-07	0.26425	0.0046922	0.017389	0.78728	Overall HbA1c	0.0636664	0.235944	0.787285	FALSE	0.0728121	FALSE
Nerve_Tibial (PRKAB1)	ENSG00000111725.11	rs6490266	12	120105740	119667935	A	C	0.326837	-0.220514	0.0203392	4.00548e-25	0.30622	0.0054925	0.016633	0.74123	Overall HbA1c	-0.0249077	0.0754283	0.741236	FALSE	0.109043	FALSE
Nerve_Tibial (PRKAG1)	ENSG00000181929.13	rs11168838	12	49455006	49061223	T	A	0.2991	-0.0854027	0.0216178	8.72812e-05	0.36142	-0.024978	0.015995	0.11838	Overall HbA1c	0.292473	0.187289	0.118379	FALSE	2.43864	FALSE
Nerve_Tibial (PRKAG2)	ENSG00000106617.15	rs4726070	7	151328218	151631132	A	G	0.61919	0.0649108	0.0165598	9.88981e-05	0.6084	-0.02893	0.015714	0.065614	Overall HbA1c	-0.445689	0.242086	0.0656167	FALSE	3.3894	FALSE
Nerve_Tibial (PRKAG3)	ENSG00000115592.11	rs881589	2	220352030	219487308	A	G	0.349325	0.17708	0.0469373	0.000177598	0.2981	0.0078783	0.016823	0.63957	Overall HbA1c	0.0444901	0.0950023	0.639566	FALSE	0.21931	FALSE
Nerve_Tibial (SLC47A1)	ENSG00000142494.13	rs35416333	17	19427842	19524529	C	CG	0.330585	-0.544358	0.0376147	6.6301e-41	0.38519	-0.011281	0.015906	0.47819	Overall HbA1c	0.0207235	0.0292197	0.478182	FALSE	0.503006	FALSE
Ovary (ACACB)	ENSG00000076555.16	rs11064687	12	110441730	110003925	G	A	0.0651042	0.466038	0.104487	1.57673e-05	0.043689	0.0099492	0.037509	0.79082	Overall HbA1c	0.0213485	0.0804849	0.790818	FALSE	0.0703567	FALSE
Ovary (PRKAA1)	ENSG00000132356.12	rs113050214	5	39815637	39815535	G	A	0.0130208	0.603249	0.146008	5.91092e-05	0.016567	-0.041888	0.061073	0.4928	Overall HbA1c	-0.0694373	0.10124	0.492797	FALSE	0.470415	FALSE
Ovary (PRKAA2)	ENSG00000162409.12	rs12739184	1	57890250	57424578	G	A	0.140625	-0.283191	0.0723637	0.000136572	0.086195	-0.011473	0.027458	0.67607	Overall HbA1c	0.0405133	0.0969593	0.676065	FALSE	0.174589	FALSE
Ovary (PRKAB1)	ENSG00000111725.11	rs203327	12	120205095	119767291	G	T	0.859375	-0.456394	0.0867525	4.76233e-07	0.81823	-0.025175	0.019903	0.20589	Overall HbA1c	0.0551607	0.0436092	0.205913	FALSE	1.59993	FALSE
Ovary (PRKAG1)	ENSG00000181929.13	rs73295327	12	50316341	49922558	T	C	0.0208333	0.687352	0.182149	0.000229647	0.0058136	-0.0039824	0.10269	0.96906	Overall HbA1c	-0.00579383	0.149399	0.969065	FALSE	0.00150395	FALSE
Ovary (PRKAG2)	ENSG00000106617.15	rs117708737	7	152263920	152566835	A	G	0.0338542	-0.512512	0.12196	4.47542e-05	0.033786	-0.04725	0.044851	0.29212	Overall HbA1c	0.092193	0.0875121	0.292117	FALSE	1.10984	FALSE
Ovary (SLC47A1)	ENSG00000142494.13	rs2252281	17	19437187	19533874	C	T	0.305263	-0.455463	0.0597953	2.51426e-12	0.3882	-0.010311	0.015768	0.51317	Overall HbA1c	0.0226385	0.0346197	0.513164	FALSE	0.42761	FALSE
Pancreas (ACACB)	ENSG00000076555.16	rs2878960	12	109577735	109139930	T	C	0.592541	0.371695	0.0318023	3.80211e-26	0.66846	0.0097669	0.016302	0.54908	Overall HbA1c	0.0262767	0.0438585	0.549091	FALSE	0.358948	FALSE
Pancreas (ETFDH)	ENSG00000171503.13	rs13125160	4	159575633	158654481	T	C	0.824586	0.339	0.0606956	5.34267e-08	0.86133	-0.0028975	0.0222	0.89616	Overall HbA1c	-0.0085472	0.0654867	0.896157	FALSE	0.017035	FALSE
Pancreas (GPD1)	ENSG00000167588.13	rs296768	12	50351886	49958103	G	A	0.951657	-0.497848	0.125651	9.34289e-05	0.998159	0.21284	0.18116	0.24004	Overall HbA1c	-0.42752	0.363886	0.240046	FALSE	1.38033	FALSE
Pancreas (PRKAA1)	ENSG00000132356.12	rs1002423	5	40767458	40767356	T	C	0.287293	0.186634	0.0274905	6.30508e-11	0.26252	0.0062207	0.017432	0.72121	Overall HbA1c	0.033331	0.0934021	0.7212	FALSE	0.127346	FALSE
Pancreas (SLC47A1)	ENSG00000142494.13	rs2469846	17	18866404	18963091	T	C	0.214088	0.297237	0.081014	0.000289404	0.26478	-0.027907	0.017606	0.11296	Overall HbA1c	-0.093888	0.0592322	0.112947	FALSE	2.51249	FALSE
Pituitary (ACACB)	ENSG00000076555.16	rs3742027	12	109670468	109232663	C	T	0.916399	-0.297885	0.078266	0.000176721	0.89844	-0.013886	0.025375	0.58423	Overall HbA1c	0.0466153	0.0851839	0.58422	FALSE	0.299462	FALSE
Pituitary (ETFDH)	ENSG00000171503.13	rs11934794	4	159530713	158609561	C	G	0.173633	-0.86127	0.0625969	1.27893e-32	0.13911	0.00053533	0.022148	0.98072	Overall HbA1c	-0.000621559	0.0257155	0.980717	FALSE	0.000584217	FALSE
Pituitary (GPD1)	ENSG00000167588.13	rs139247956	12	51324263	50930480	A	G	0.0209003	0.793965	0.143088	7.17241e-08	0.016711	-0.044633	0.063261	0.48048	Overall HbA1c	-0.0562153	0.0796773	0.480476	FALSE	0.497783	FALSE
Pituitary (PRKAA1)	ENSG00000132356.12	rs325851	5	41040290	41040188	G	A	0.135048	-0.137575	0.0366894	0.000218936	0.15918	-0.02434	0.021108	0.24887	Overall HbA1c	0.176922	0.153429	0.248862	FALSE	1.32968	FALSE
Pituitary (PRKAA2)	ENSG00000162409.12	rs11206920	1	57273552	56807879	C	A	0.0289389	-0.434564	0.125	0.000596612	0.02333	-0.033149	0.051968	0.52355	Overall HbA1c	0.0762811	0.119587	0.523556	FALSE	0.406882	FALSE
Pituitary (PRKAG2)	ENSG00000106617.15	rs117602246	7	152557358	152860273	T	C	0.00803859	-0.954736	0.268095	0.000440066	0.011179	0.17832	0.07627	0.01939	Overall HbA1c	-0.186774	0.079886	0.0193867	TRUE	5.46629	FALSE
Pituitary (PRKAG3)	ENSG00000115592.11	rs4485556	2	220157418	219292696	C	A	0.16881	-0.352793	0.0889785	9.53181e-05	0.18211	-0.044191	0.019913	0.026476	Overall HbA1c	0.12526	0.0564439	0.0264729	TRUE	4.92486	FALSE
Pituitary (SLC47A1)	ENSG00000142494.13	rs72841991	17	19907019	20003706	A	G	0.0273312	-0.46395	0.147402	0.0018416	0.037057	-0.050769	0.040516	0.21019	Overall HbA1c	0.109428	0.0873284	0.210184	FALSE	1.57016	FALSE
Prostate (ACACB)	ENSG00000076555.16	rs188793330	12	109849067	109411262	A	C	0.0142349	0.525367	0.129423	6.77583e-05	0.014369	0.013831	0.068574	0.84016	Overall HbA1c	0.0263264	0.130526	0.840156	FALSE	0.0406807	FALSE
Prostate (ETFDH)	ENSG00000171503.13	rs17843929	4	159637113	158715961	T	C	0.231317	0.545932	0.0656656	8.52698e-15	0.27261	-0.020141	0.017204	0.24172	Overall HbA1c	-0.0368929	0.0315131	0.241713	FALSE	1.37058	FALSE
Prostate (PRKAA1)	ENSG00000132356.12	rs72747957	5	40716236	40716134	C	T	0.0213523	0.268025	0.0840258	0.0016247	0.030939	-0.0072788	0.044273	0.86941	Overall HbA1c	-0.0271572	0.165182	0.869411	FALSE	0.0270297	FALSE
Prostate (PRKAA2)	ENSG00000162409.12	rs78120087	1	56118065	55652392	T	C	0.0854093	0.239797	0.0669076	0.000414113	0.077607	0.03422	0.02874	0.23378	Overall HbA1c	0.142704	0.119851	0.233781	FALSE	1.41771	FALSE
Prostate (PRKAB1)	ENSG00000111725.11	rs113965854	12	120527211	120089407	T	C	0.0373665	0.396171	0.099632	9.41029e-05	0.044796	0.0074386	0.037303	0.84194	Overall HbA1c	0.0187762	0.0941588	0.841942	FALSE	0.0397644	FALSE
Prostate (PRKAG1)	ENSG00000181929.13	rs4898510	12	50232691	49838908	A	G	0.0604982	0.225227	0.0592306	0.000184096	0.064566	0.011505	0.031202	0.71232	Overall HbA1c	0.0510818	0.138536	0.712332	FALSE	0.135959	FALSE
Prostate (PRKAG3)	ENSG00000115592.11	rs11679550	2	220652298	219787576	A	G	0.0533808	-0.561964	0.169571	0.00107022	0.04184	0.031895	0.03872	0.4101	Overall HbA1c	-0.0567563	0.0689012	0.41009	FALSE	0.678539	FALSE
Prostate (SLC47A1)	ENSG00000142494.13	rs55661368	17	19427601	19524288	A	C	0.368327	-0.232951	0.0503592	6.26989e-06	0.38599	-0.011366	0.015857	0.47349	Overall HbA1c	0.0487914	0.0680701	0.473509	FALSE	0.513775	FALSE
Skin_Not_Sun_Exposed_Suprapubic (ACACB)	ENSG00000076555.16	rs56809636	12	109866610	109428805	C	CT	0.402928	-0.113601	0.0193827	7.73111e-09	0.42563	0.035289	0.015661	0.024236	Overall HbA1c	-0.31064	0.13786	0.02424	TRUE	5.07738	FALSE
Skin_Not_Sun_Exposed_Suprapubic (ETFDH)	ENSG00000171503.13	rs11934794	4	159530713	158609561	C	G	0.201849	-0.44089	0.0405364	3.37449e-25	0.13911	0.00053533	0.022148	0.98072	Overall HbA1c	-0.0012142	0.0502348	0.980717	FALSE	0.000584217	FALSE
Skin_Not_Sun_Exposed_Suprapubic (PRKAA1)	ENSG00000132356.12	rs381471	5	40820015	40819913	C	A	0.708783	0.0936166	0.0220453	2.52866e-05	0.72051	-0.036187	0.01708	0.034123	Overall HbA1c	-0.386545	0.182446	0.0341178	TRUE	4.48879	FALSE
Skin_Not_Sun_Exposed_Suprapubic (PRKAA2)	ENSG00000162409.12	rs140354276	1	56417005	55951332	G	T	0.0469954	-0.158724	0.0424595	0.000203699	0.051452	-0.041264	0.035811	0.24922	Overall HbA1c	0.259973	0.225618	0.249209	FALSE	1.32773	FALSE
Skin_Not_Sun_Exposed_Suprapubic (PRKAB2)	ENSG00000131791.8	rs115179956	1	146644199	147172620	A	C	0.281202	-0.267989	0.0202595	4.3229e-35	0.24436	-0.028483	0.017932	0.11221	Overall HbA1c	0.106284	0.0669132	0.112198	FALSE	2.52298	FALSE
Skin_Not_Sun_Exposed_Suprapubic (PRKAG2)	ENSG00000106617.15	rs73490978	7	152557193	152860108	A	G	0.0238829	0.26508	0.0733392	0.00032722	0.01309	-0.025183	0.067912	0.71077	Overall HbA1c	-0.0950015	0.256194	0.710773	FALSE	0.137506	FALSE
Skin_Not_Sun_Exposed_Suprapubic (PRKAG3)	ENSG00000115592.11	rs11677276	2	218696949	217832226	A	G	0.435285	-0.140795	0.0404435	0.000536639	0.47744	0.015294	0.015359	0.31937	Overall HbA1c	-0.108626	0.109088	0.319363	FALSE	0.991554	FALSE
Skin_Not_Sun_Exposed_Suprapubic (SLC47A1)	ENSG00000142494.13	rs2252281	17	19437187	19533874	C	T	0.314441	-0.180059	0.0263501	2.10688e-11	0.3882	-0.010311	0.015768	0.51317	Overall HbA1c	0.0572646	0.0875713	0.513164	FALSE	0.42761	FALSE
Skin_Sun_Exposed_Lower_leg (ACACB)	ENSG00000076555.16	rs79081066	12	109639792	109201987	T	C	0.0286285	0.221481	0.0483106	5.41413e-06	0.030067	-0.038616	0.045068	0.39153	Overall HbA1c	-0.174354	0.203485	0.391534	FALSE	0.734172	FALSE
Skin_Sun_Exposed_Lower_leg (ETFDH)	ENSG00000171503.13	rs11934794	4	159530713	158609561	C	G	0.197736	-0.424704	0.0360808	3.03025e-29	0.13911	0.00053533	0.022148	0.98072	Overall HbA1c	-0.00126048	0.0521493	0.980717	FALSE	0.000584217	FALSE
Skin_Sun_Exposed_Lower_leg (PRKAA1)	ENSG00000132356.12	rs4365874	5	40162498	40162396	A	G	0.0466045	0.128555	0.0365892	0.000471531	0.038514	0.074301	0.039909	0.062635	Overall HbA1c	0.577971	0.310443	0.0626369	FALSE	3.46615	FALSE
Skin_Sun_Exposed_Lower_leg (PRKAB2)	ENSG00000131791.8	rs1932977	1	146688941	147217371	C	T	0.276964	-0.205525	0.0164604	2.30939e-32	0.24937	-0.026897	0.017726	0.12918	Overall HbA1c	0.13087	0.0862474	0.129172	FALSE	2.30243	FALSE
Skin_Sun_Exposed_Lower_leg (PRKAG1)	ENSG00000181929.13	rs10875882	12	49260691	48866908	T	C	0.446072	-0.0631363	0.0163883	0.000127951	0.4646	-0.0011635	0.015534	0.94029	Overall HbA1c	0.0184284	0.246039	0.940294	FALSE	0.00561004	FALSE
Skin_Sun_Exposed_Lower_leg (PRKAG2)	ENSG00000106617.15	rs62480506	7	151592133	151895048	A	G	0.358309	-0.0794397	0.0190072	3.3029e-05	0.36224	-0.030423	0.016429	0.064055	Overall HbA1c	0.38297	0.206811	0.0640565	FALSE	3.42911	FALSE
Skin_Sun_Exposed_Lower_leg (SLC47A1)	ENSG00000142494.13	rs2252281	17	19437187	19533874	C	T	0.3125	-0.249963	0.0265156	6.4718e-20	0.3882	-0.010311	0.015768	0.51317	Overall HbA1c	0.0412501	0.0630813	0.513164	FALSE	0.42761	FALSE
Small_Intestine_Terminal_Ileum (ACACB)	ENSG00000076555.16	rs11610260	12	109592483	109154678	C	T	0.228155	-0.166198	0.0437086	0.000201018	0.21432	0.00035317	0.018694	0.98493	Overall HbA1c	-0.002125	0.11248	0.984927	FALSE	0.000356914	FALSE
Small_Intestine_Terminal_Ileum (ETFDH)	ENSG00000171503.13	rs12640231	4	159585319	158664167	C	A	0.747573	0.272078	0.0540481	1.24042e-06	0.8612	-0.001407	0.022184	0.94943	Overall HbA1c	-0.00517131	0.0815354	0.949429	FALSE	0.00402262	FALSE
Small_Intestine_Terminal_Ileum (PRKAA1)	ENSG00000132356.12	rs114185447	5	41202339	41202237	T	C	0.0169903	-0.500945	0.130032	0.000166775	0.016314	0.021408	0.06119	0.72644	Overall HbA1c	-0.0427352	0.122149	0.726443	FALSE	0.122403	FALSE
Small_Intestine_Terminal_Ileum (PRKAG1)	ENSG00000181929.13	rs147072550	12	50212952	49819169	A	G	0.0121359	-0.320499	0.0991649	0.00148276	0.016604	0.12148	0.060989	0.046399	Overall HbA1c	-0.379034	0.190294	0.0463892	TRUE	3.96741	FALSE
Small_Intestine_Terminal_Ileum (SLC47A1)	ENSG00000142494.13	rs959071	17	19142226	19238913	T	C	0.303398	0.391919	0.105114	0.000263944	0.12637	-0.0065422	0.023142	0.77741	Overall HbA1c	-0.0166927	0.0590479	0.777408	FALSE	0.0799182	FALSE
Spleen (ETFDH)	ENSG00000171503.13	rs7694443	4	159468949	158547797	A	G	0.790614	0.682272	0.0773316	3.35933e-16	0.851	0.0018059	0.021555	0.93323	Overall HbA1c	0.00264689	0.031593	0.933231	FALSE	0.00701926	FALSE
Spleen (GPD1)	ENSG00000167588.13	rs76003442	12	49752017	49358234	G	A	0.0180505	0.848549	0.252488	0.00091505	0.0085943	0.15035	0.083685	0.072396	Overall HbA1c	0.177185	0.0986213	0.0723962	FALSE	3.22784	FALSE
Spleen (PRKAA1)	ENSG00000132356.12	rs79157925	5	40951723	40951621	T	C	0.1787	0.108722	0.0247208	1.69515e-05	0.16851	0.014141	0.020482	0.48992	Overall HbA1c	0.130066	0.188389	0.489936	FALSE	0.476667	FALSE
Spleen (PRKAA2)	ENSG00000162409.12	rs7519509	1	57108143	56642470	T	C	0.49278	0.416381	0.0443765	7.84878e-18	0.52222	0.008109	0.015398	0.59845	Overall HbA1c	0.019475	0.0369806	0.598453	FALSE	0.277336	FALSE
Spleen (PRKAB1)	ENSG00000111725.11	rs11064932	12	120296642	119858838	A	G	0.0162455	0.652597	0.178609	0.000322489	0.016184	-0.12852	0.062804	0.040716	Overall HbA1c	-0.196936	0.096237	0.0407203	TRUE	4.18762	FALSE
Spleen (PRKAB2)	ENSG00000131791.8	rs12410188	1	146635310	147163731	A	T	0.220217	0.197772	0.0442367	1.24319e-05	0.2825	-0.010947	0.017106	0.52222	Overall HbA1c	-0.0553516	0.0864935	0.522205	FALSE	0.409537	FALSE
Spleen (PRKAG2)	ENSG00000106617.15	rs56076831	7	151246619	151549533	A	G	0.0162455	-0.77102	0.187672	5.60614e-05	0.024888	-0.024096	0.049328	0.62521	Overall HbA1c	0.0312521	0.0639776	0.625206	FALSE	0.238618	FALSE
Spleen (SLC47A1)	ENSG00000142494.13	rs78414095	17	19602603	19699290	C	A	0.0126354	1.34642	0.325029	4.88512e-05	0.011958	0.01568	0.070899	0.82497	Overall HbA1c	0.0116457	0.0526574	0.824968	FALSE	0.0489116	FALSE
Stomach (ACACB)	ENSG00000076555.16	rs16939972	12	109568797	109130992	C	T	0.600737	0.146636	0.0308185	2.90445e-06	0.67283	0.0083663	0.016405	0.61006	Overall HbA1c	0.0570549	0.111876	0.610062	FALSE	0.260084	FALSE
Stomach (ETFDH)	ENSG00000171503.13	rs11559290	4	159601676	158680524	T	C	0.775184	0.301705	0.0406436	9.41787e-13	0.85662	-0.0071879	0.021868	0.74238	Overall HbA1c	-0.0238243	0.0724814	0.742386	FALSE	0.10804	FALSE
Stomach (PRKAA1)	ENSG00000132356.12	rs62357064	5	40955122	40955020	A	G	0.0159705	-0.335887	0.092103	0.000307428	0.019026	-0.028555	0.059508	0.63133	Overall HbA1c	0.0850137	0.177167	0.631333	FALSE	0.230257	FALSE
Stomach (PRKAG2)	ENSG00000106617.15	rs4128397	7	151498562	151801476	G	A	0.224816	-0.143414	0.0320991	1.08012e-05	0.22593	-0.0044864	0.018455	0.80793	Overall HbA1c	0.0312829	0.128683	0.807928	FALSE	0.0590973	FALSE
Stomach (SLC47A1)	ENSG00000142494.13	rs35416333	17	19427842	19524529	C	CG	0.361179	-0.314456	0.038309	4.81559e-15	0.38519	-0.011281	0.015906	0.47819	Overall HbA1c	0.0358747	0.0505826	0.478182	FALSE	0.503006	FALSE
Testis (ACACB)	ENSG00000076555.16	rs12013	12	109705611	109267806	G	A	0.823245	0.577042	0.0429255	2.11006e-33	0.81423	-0.020148	0.01971	0.30669	Overall HbA1c	-0.034916	0.034157	0.306676	FALSE	1.04494	FALSE
Testis (ETFDH)	ENSG00000171503.13	rs12502341	4	159375036	158453884	G	A	0.674334	0.194475	0.0442479	1.47691e-05	0.74391	0.0094059	0.017607	0.59319	Overall HbA1c	0.0483656	0.0905361	0.593194	FALSE	0.285384	FALSE
Testis (GPD1)	ENSG00000167588.13	rs7136570	12	50529936	50136153	G	A	0.66586	-0.268056	0.0560345	2.55684e-06	0.62789	0.024814	0.015848	0.1174	Overall HbA1c	-0.0925702	0.059122	0.117407	FALSE	2.45157	FALSE
Testis (PRKAB1)	ENSG00000111725.11	rs7304996	12	120094699	119656894	A	C	0.289346	-0.180387	0.0281356	4.75994e-10	0.3064	0.0056285	0.016657	0.73543	Overall HbA1c	-0.0312024	0.0923404	0.735434	FALSE	0.11418	FALSE
Testis (PRKAG1)	ENSG00000181929.13	rs10875910	12	49402393	49008610	C	G	0.311138	-0.268089	0.0360686	8.51103e-13	0.36023	-0.026784	0.015993	0.093994	Overall HbA1c	0.0999071	0.0596556	0.0939867	FALSE	2.80473	FALSE
Testis (PRKAG3)	ENSG00000115592.11	rs113467120	2	219710878	218846155	A	G	0.179177	0.313181	0.0703912	1.16576e-05	0.17519	-0.0020733	0.020328	0.91876	Overall HbA1c	-0.00662013	0.0649082	0.918763	FALSE	0.0104024	FALSE
Thyroid (ACACB)	ENSG00000076555.16	rs11065409	12	109550603	109112798	G	A	0.183554	-0.36361	0.0281858	7.60011e-34	0.18375	0.01188	0.019863	0.54978	Overall HbA1c	-0.0326724	0.0546272	0.549775	FALSE	0.35772	FALSE
Thyroid (ETFDH)	ENSG00000171503.13	rs11559290	4	159601676	158680524	T	C	0.797357	0.555941	0.0386335	1.20832e-40	0.85662	-0.0071879	0.021868	0.74238	Overall HbA1c	-0.0129292	0.0393351	0.742386	FALSE	0.10804	FALSE
Thyroid (GPD1)	ENSG00000167588.13	rs117895796	12	49729637	49335854	T	C	0.010279	-0.643482	0.175258	0.000262116	0.011897	-0.17474	0.074774	0.019442	Overall HbA1c	0.271554	0.116202	0.0194439	TRUE	5.46114	FALSE
Thyroid (PRKAA1)	ENSG00000132356.12	rs78117556	5	40895040	40894938	G	A	0.14978	0.110607	0.0210444	2.03879e-07	0.15035	-0.0012376	0.021516	0.95413	Overall HbA1c	-0.0111892	0.194527	0.954131	FALSE	0.00330855	FALSE
Thyroid (PRKAA2)	ENSG00000162409.12	rs10789041	1	57147386	56681713	G	A	0.443466	0.0943329	0.0226199	3.48172e-05	0.46392	-4.7289e-05	0.015466	0.99756	Overall HbA1c	-0.000501299	0.163951	0.99756	FALSE	9.34898e-06	FALSE
Thyroid (PRKAB1)	ENSG00000111725.11	rs11064881	12	120146925	119709120	A	G	0.0712188	0.243156	0.0525509	4.53101e-06	0.073637	-0.025565	0.029362	0.38393	Overall HbA1c	-0.105138	0.120754	0.383927	FALSE	0.758089	FALSE
Thyroid (PRKAG2)	ENSG00000106617.15	rs4726082	7	151373943	151676857	C	G	0.154919	0.28458	0.0416466	2.01316e-11	0.13612	0.037015	0.022398	0.098403	Overall HbA1c	0.130069	0.0787055	0.0984117	FALSE	2.7311	FALSE
Thyroid (SLC47A1)	ENSG00000142494.13	rs2453578	17	19430645	19527332	C	T	0.387665	-0.57678	0.0338834	1.80037e-53	0.38792	-0.010636	0.015808	0.50107	Overall HbA1c	0.0184403	0.0274073	0.501059	FALSE	0.452692	FALSE
Uterus (ACACB)	ENSG00000076555.16	rs117328207	12	108618081	108224304	T	C	0.0197368	-0.559253	0.168216	0.0011943	0.01212	0.074766	0.070049	0.28582	Overall HbA1c	-0.133689	0.125255	0.285819	FALSE	1.13921	FALSE
Uterus (ETFDH)	ENSG00000171503.13	rs11559290	4	159601676	158680524	T	C	0.776316	0.765047	0.103978	3.21334e-11	0.85662	-0.0071879	0.021868	0.74238	Overall HbA1c	-0.00939537	0.0285839	0.742386	FALSE	0.10804	FALSE
Uterus (GPD1)	ENSG00000167588.13	rs416959	12	50336638	49942855	G	T	0.243421	0.413148	0.114584	0.000464837	0.17765	0.028788	0.020263	0.1554	Overall HbA1c	0.0696796	0.0490454	0.155399	FALSE	2.01844	FALSE
Uterus (PRKAA1)	ENSG00000132356.12	rs7712533	5	40968030	40967928	C	T	0.259868	-0.14263	0.0406221	0.000642162	0.25533	-0.0064059	0.017639	0.71649	Overall HbA1c	0.0449127	0.12367	0.71648	FALSE	0.13189	FALSE
Uterus (PRKAA2)	ENSG00000162409.12	rs72676937	1	57988011	57522339	T	C	0.230263	0.297924	0.0773525	0.000195155	0.26934	-0.015434	0.017444	0.37628	Overall HbA1c	-0.0518052	0.0585518	0.376278	FALSE	0.782825	FALSE
Uterus (PRKAB1)	ENSG00000111725.11	rs3847965	12	120375751	119937947	A	C	0.641447	-0.255366	0.0682745	0.000290374	0.65912	0.0019434	0.016267	0.90491	Overall HbA1c	-0.00761025	0.0637007	0.904904	FALSE	0.0142728	FALSE
Uterus (PRKAB2)	ENSG00000131791.8	rs615558	1	146527750	147056188	G	A	0.733553	-0.194941	0.056836	0.000843872	0.71317	0.0053121	0.016955	0.75405	Overall HbA1c	-0.0272498	0.086975	0.754048	FALSE	0.0981605	FALSE
Uterus (PRKAG1)	ENSG00000181929.13	rs11168827	12	49419677	49025894	C	G	0.342105	-0.138661	0.0387871	0.000516646	0.38967	-0.017403	0.015749	0.26916	Overall HbA1c	0.125508	0.113579	0.26915	FALSE	1.22107	FALSE
Uterus (PRKAG2)	ENSG00000106617.15	rs35969034	7	151443127	151746041	T	G	0.0822368	-0.457848	0.105885	3.3175e-05	0.10355	-0.00862	0.025424	0.73457	Overall HbA1c	0.0188272	0.0555293	0.734572	FALSE	0.114955	FALSE
Uterus (SLC47A1)	ENSG00000142494.13	rs2656417	17	18475630	18572316	C	T	0.381579	-0.275466	0.0666726	6.93569e-05	0.47237	-0.0052559	0.01572	0.73812	Overall HbA1c	0.01908	0.0570669	0.738119	FALSE	0.111786	FALSE
Vagina (ACACB)	ENSG00000076555.16	rs4766630	12	110185125	109747320	T	C	0.0264706	0.363973	0.104328	0.000661421	0.025538	0.019662	0.050935	0.69948	Overall HbA1c	0.0540205	0.139942	0.699481	FALSE	0.149013	FALSE
Vagina (ETFDH)	ENSG00000171503.13	rs7694443	4	159468949	158547797	A	G	0.844118	0.46631	0.098591	5.73184e-06	0.851	0.0018059	0.021555	0.93323	Overall HbA1c	0.00387275	0.0462246	0.933231	FALSE	0.00701926	FALSE
Vagina (GPD1)	ENSG00000167588.13	rs79376950	12	50135756	49741973	A	C	0.00294118	2.69648	0.876831	0.0025605	0.012791	0.01316	0.068324	0.84726	Overall HbA1c	0.00488044	0.0253382	0.847263	FALSE	0.0370993	FALSE
Vagina (PRKAB1)	ENSG00000111725.11	rs76548188	12	120043649	119605844	A	G	0.0617647	0.58605	0.121934	4.1478e-06	0.062697	0.010997	0.031651	0.72825	Overall HbA1c	0.0187646	0.0540073	0.728257	FALSE	0.120718	FALSE
Vagina (PRKAG1)	ENSG00000181929.13	rs11519808	12	49704734	49310951	C	T	0.147059	-0.148725	0.0422233	0.000589401	0.14384	0.013251	0.023745	0.57681	Overall HbA1c	-0.0890973	0.159657	0.576807	FALSE	0.311425	FALSE
Vagina (PRKAG3)	ENSG00000115592.11	rs35499393	2	220488040	219623318	C	T	0.244118	-0.343452	0.0920796	0.000284124	0.27531	-0.015441	0.017162	0.36826	Overall HbA1c	0.0449582	0.0499691	0.368269	FALSE	0.809497	FALSE
Vagina (SLC47A1)	ENSG00000142494.13	rs34348435	17	19757634	19854321	C	G	0.0352941	0.461833	0.147248	0.0021121	0.038876	0.012261	0.041224	0.76615	Overall HbA1c	0.0265486	0.0892617	0.766143	FALSE	0.0884609	FALSE
Whole_Blood (ACACB)	ENSG00000076555.16	rs11610260	12	109592483	109154678	C	T	0.205	-0.416852	0.0372132	5.49668e-27	0.21432	0.00035317	0.018694	0.98493	Overall HbA1c	-0.000847231	0.0448457	0.984927	FALSE	0.000356914	FALSE
Whole_Blood (ETFDH)	ENSG00000171503.13	rs55936281	4	159648596	158727444	T	C	0.246875	0.160309	0.027506	8.4098e-09	0.27381	-0.016361	0.017201	0.34151	Overall HbA1c	-0.102059	0.107299	0.34152	FALSE	0.904716	FALSE
Whole_Blood (GPD1)	ENSG00000167588.13	rs11169153	12	50168870	49775087	G	A	0.078125	-0.237572	0.0655947	0.000312796	0.035282	0.015765	0.041542	0.70431	Overall HbA1c	-0.0663588	0.174861	0.70432	FALSE	0.144017	FALSE
Whole_Blood (PRKAA1)	ENSG00000132356.12	rs57806386	5	40699186	40699084	C	A	0.26625	0.0692304	0.0130907	1.63138e-07	0.24672	0.0024713	0.017809	0.88964	Overall HbA1c	0.0356967	0.257242	0.889634	FALSE	0.0192563	FALSE
Whole_Blood (PRKAB1)	ENSG00000111725.11	rs6490266	12	120105740	119667935	A	C	0.321875	-0.391895	0.0264135	1.01611e-43	0.30622	0.0054925	0.016633	0.74123	Overall HbA1c	-0.0140152	0.0424425	0.741236	FALSE	0.109043	FALSE
Whole_Blood (PRKAG2)	ENSG00000106617.15	rs35503973	7	151572394	151875309	A	C	0.37	0.104019	0.0236212	1.22389e-05	0.40598	0.041329	0.015662	0.0083224	Overall HbA1c	0.397322	0.150569	0.00831983	TRUE	6.9633	FALSE
SNP, single nucleotide polymorphism; EAF, effect allele frequency; SE, standard error
XY: the effect of tissue-specifc cis-eQTL on overall HbA1c

## Sheet: S5
Supplementary Table 5: Association of tissue-specifc cis-eQTL variants with female HbA1c
Variant information								Variant - Exposure associations				Variant - Outcome associations					Exposure - Outcome association			Instrument selection
Tissue (Gene)	Ensembl	SNP	Chromosome	Position (hg19)	Position (hg38)	Effect allele	Other allele	EAF. exposure	Beta. exposure	SE. exposure	P value. exposure	EAF. outcome	Beta. outcome	SE. outcome	P value. outcome	Outcome	Beta. XY	SE. XY	P value. XY	P value.XY<0.05	F statistic	F statistic>10
Adipose_Visceral_Omentum (PRKAG1)	ENSG00000181929.13	rs2408955	12	48499131	48105348	T	G	0.519692	0.0791162	0.0179321	1.24863e-05	0.51542	0.23212	0.018195	2.9492e-37	Female HbA1c	2.93391	0.229978	2.83685e-37	TRUE	162.75	TRUE
Artery_Coronary (PRKAG1)	ENSG00000181929.13	rs75489029	12	48949095	48555312	A	G	0.106343	0.185738	0.0536923	0.00065401	0.09649	0.12279	0.030904	7.0959e-05	Female HbA1c	0.661093	0.166385	7.0892e-05	TRUE	15.7869	TRUE
Artery_Tibial (PRKAG1)	ENSG00000181929.13	rs17237198	12	48953932	48560149	A	G	0.0914369	0.131763	0.035771	0.000250176	0.094246	0.12447	0.031111	6.3127e-05	Female HbA1c	0.944651	0.236113	6.31192e-05	TRUE	16.0067	TRUE
Brain_Amygdala (GPD1)	ENSG00000167588.13	rs12305097	12	51315031	50921248	C	T	0.412921	-0.150262	0.0450803	0.00109857	0.42839	0.079339	0.018347	1.5313e-05	Female HbA1c	-0.528004	0.1221	1.52977e-05	TRUE	18.7001	TRUE
Brain_Cerebellar_Hemisphere (GPD1)	ENSG00000167588.13	rs836178	12	50498139	50104356	G	T	0.637681	0.317951	0.0425013	1.72412e-12	0.64084	-0.06012	0.018999	0.0015542	Female HbA1c	-0.189086	0.0597545	0.00155415	TRUE	10.0133	TRUE
Brain_Cerebellum (GPD1)	ENSG00000167588.13	rs836178	12	50498139	50104356	G	T	0.640152	0.24158	0.0444912	1.55851e-07	0.64084	-0.06012	0.018999	0.0015542	Female HbA1c	-0.248862	0.0786448	0.00155415	TRUE	10.0133	TRUE
Adipose_Subcutaneous (ACACB)	ENSG00000076555.16	rs7966218	12	109600214	109162409	G	A	0.851617	-0.0710268	0.0176519	6.41138e-05	0.8791	0.0086006	0.028007	0.75878	Female HbA1c	-0.12109	0.394316	0.758777	FALSE	0.0943027	FALSE
Adipose_Subcutaneous (ETFDH)	ENSG00000171503.13	rs11559290	4	159601676	158680524	T	C	0.791842	0.484912	0.0293446	2.30979e-51	0.85662	0.0053277	0.025912	0.8371	Female HbA1c	0.0109869	0.0534365	0.837098	FALSE	0.0422744	FALSE
Adipose_Subcutaneous (PRKAA1)	ENSG00000132356.12	rs75461788	5	40951608	40951506	C	T	0.0344585	0.187497	0.0488	0.000134095	0.0339	-0.094177	0.051201	0.065861	Female HbA1c	-0.502285	0.273076	0.0658625	FALSE	3.38324	FALSE
Adipose_Subcutaneous (PRKAA2)	ENSG00000162409.12	rs112596742	1	57068847	56603174	T	C	0.045007	0.22033	0.046956	3.30489e-06	0.045052	-0.044654	0.045453	0.32589	Female HbA1c	-0.202669	0.206295	0.325892	FALSE	0.965152	FALSE
Adipose_Subcutaneous (PRKAB2)	ENSG00000131791.8	rs930495	1	146634514	147162935	G	T	0.433896	-0.135681	0.0229409	5.42117e-09	0.36181	-0.030399	0.018892	0.1076	Female HbA1c	0.224048	0.139238	0.107596	FALSE	2.58918	FALSE
Adipose_Subcutaneous (PRKAG1)	ENSG00000181929.13	rs61161207	12	48790972	48397189	C	T	0.0309423	-0.211098	0.0548391	0.000130271	0.013055	0.06734	0.079949	0.39963	Female HbA1c	-0.318999	0.378729	0.399627	FALSE	0.709447	FALSE
Adipose_Subcutaneous (PRKAG2)	ENSG00000106617.15	rs57314786	7	151131711	151434625	T	C	0.0189873	0.241852	0.0716303	0.000778812	0.024336	-0.026659	0.061957	0.66699	Female HbA1c	-0.110229	0.256177	0.66699	FALSE	0.185143	FALSE
Adipose_Subcutaneous (PRKAG3)	ENSG00000115592.11	rs72966064	2	219689522	218824799	A	G	0.033052	0.461723	0.121015	0.00014912	0.029431	0.01291	0.055079	0.81468	Female HbA1c	0.0279605	0.11929	0.814682	FALSE	0.054939	FALSE
Adipose_Subcutaneous (SLC47A1)	ENSG00000142494.13	rs2252281	17	19437187	19533874	C	T	0.306108	-0.37042	0.0444026	4.46833e-16	0.38801	-0.014925	0.018668	0.424	Female HbA1c	0.0402921	0.0503968	0.424003	FALSE	0.639195	FALSE
Adipose_Visceral_Omentum (ACACB)	ENSG00000076555.16	rs12372326	12	108876936	108483159	C	T	0.0179795	-0.208791	0.0582761	0.000372294	0.014315	-0.11354	0.07679	0.13925	Female HbA1c	0.543797	0.367784	0.139253	FALSE	2.18619	FALSE
Adipose_Visceral_Omentum (ETFDH)	ENSG00000171503.13	rs7698657	4	159557521	158636369	A	G	0.178082	-0.264177	0.0297608	1.14828e-17	0.13877	-0.0086865	0.026294	0.74112	Female HbA1c	0.0328814	0.0995318	0.741128	FALSE	0.109138	FALSE
Adipose_Visceral_Omentum (GPD1)	ENSG00000167588.13	rs41439649	12	51398511	51004728	A	G	0.11387	0.11686	0.0251944	4.46156e-06	0.15321	0.074165	0.025603	0.0037704	Female HbA1c	0.634648	0.219091	0.00377073	TRUE	8.39105	FALSE
Adipose_Visceral_Omentum (PRKAA1)	ENSG00000132356.12	rs10066459	5	40675534	40675432	T	G	0.419521	-0.0772101	0.01691	6.22933e-06	0.4812	-0.037929	0.018178	0.036934	Female HbA1c	0.491244	0.235436	0.0369304	TRUE	4.35362	FALSE
Adipose_Visceral_Omentum (PRKAA2)	ENSG00000162409.12	rs2281598	1	57395434	56929761	G	C	0.134418	0.105966	0.0333924	0.00159704	0.13982	0.036413	0.026283	0.16592	Female HbA1c	0.343629	0.248032	0.165924	FALSE	1.91939	FALSE
Adipose_Visceral_Omentum (PRKAB2)	ENSG00000131791.8	rs2083719	1	146593892	147122310	G	C	0.418664	-0.118159	0.0184667	3.53483e-10	0.37475	-0.037982	0.018791	0.043251	Female HbA1c	0.321448	0.159031	0.0432501	TRUE	4.0856	FALSE
Adipose_Visceral_Omentum (PRKAG2)	ENSG00000106617.15	rs10952355	7	152183485	152486400	A	G	0.633562	0.100145	0.0266148	0.0001874	0.67362	-0.0061536	0.01942	0.75134	Female HbA1c	-0.0614469	0.193919	0.751343	FALSE	0.100406	FALSE
Adipose_Visceral_Omentum (SLC47A1)	ENSG00000142494.13	rs2252281	17	19437187	19533874	C	T	0.313691	-0.464931	0.0518796	5.9062e-18	0.38801	-0.014925	0.018668	0.424	Female HbA1c	0.0321015	0.0401522	0.424003	FALSE	0.639195	FALSE
Adrenal_Gland (ACACB)	ENSG00000076555.16	rs7305012	12	109568281	109130476	A	G	0.188136	-0.293102	0.0531364	8.95436e-08	0.18117	0.035277	0.023696	0.13656	Female HbA1c	-0.120357	0.0808456	0.136558	FALSE	2.21632	FALSE
Adrenal_Gland (GPD1)	ENSG00000167588.13	rs111463364	12	50942952	50549169	C	T	0.0474576	-0.529282	0.169039	0.00195737	0.040184	0.038607	0.046789	0.4093	Female HbA1c	-0.0729422	0.0884009	0.409298	FALSE	0.680839	FALSE
Adrenal_Gland (PRKAA1)	ENSG00000132356.12	rs59585832	5	40744038	40743936	T	C	0.184746	0.17046	0.0403975	3.47287e-05	0.17351	0.046408	0.024016	0.053319	Female HbA1c	0.272252	0.140889	0.0533128	FALSE	3.73409	FALSE
Adrenal_Gland (PRKAA2)	ENSG00000162409.12	rs2796534	1	57139824	56674151	A	G	0.481356	-0.201523	0.0610729	0.00111494	0.47486	0.029066	0.018215	0.11056	Female HbA1c	-0.144232	0.0903867	0.110552	FALSE	2.54632	FALSE
Adrenal_Gland (PRKAG1)	ENSG00000181929.13	rs145667971	12	49545331	49151548	G	A	0.0271186	0.315036	0.0868821	0.00035148	0.031466	0.12463	0.055914	0.025822	Female HbA1c	0.395606	0.177484	0.0258166	TRUE	4.96826	FALSE
Adrenal_Gland (SLC47A1)	ENSG00000142494.13	rs2453584	17	19443445	19540132	C	G	0.354237	0.23431	0.0412016	3.74455e-08	0.386	-0.018597	0.019046	0.32886	Female HbA1c	-0.0793692	0.0812855	0.328854	FALSE	0.953407	FALSE
Artery_Aorta (ACACB)	ENSG00000076555.16	rs11610260	12	109592483	109154678	C	T	0.222458	-0.172876	0.0365752	3.16308e-06	0.21453	0.0094405	0.022157	0.67005	Female HbA1c	-0.0546085	0.128167	0.670055	FALSE	0.181538	FALSE
Artery_Aorta (ETFDH)	ENSG00000171503.13	rs11559290	4	159601676	158680524	T	C	0.797669	0.625548	0.0601157	1.29523e-22	0.85662	0.0053277	0.025912	0.8371	Female HbA1c	0.00851685	0.0414229	0.837098	FALSE	0.0422744	FALSE
Artery_Aorta (GPD1)	ENSG00000167588.13	rs140324504	12	50141844	49748061	A	G	0.0158898	-0.791932	0.213434	0.000236032	0.011551	-0.13249	0.090297	0.14229	Female HbA1c	0.1673	0.114021	0.142303	FALSE	2.15288	FALSE
Artery_Aorta (PRKAA1)	ENSG00000132356.12	rs10039983	5	40679789	40679687	T	C	0.42161	-0.0954024	0.0201075	2.90763e-06	0.48148	-0.035579	0.018182	0.050369	Female HbA1c	0.372936	0.190582	0.050368	FALSE	3.82917	FALSE
Artery_Aorta (PRKAA2)	ENSG00000162409.12	rs12138068	1	57291866	56826193	A	G	0.0476695	-0.242714	0.0674196	0.000357921	0.039186	-0.022552	0.047584	0.63555	Female HbA1c	0.0929159	0.19605	0.635542	FALSE	0.22462	FALSE
Artery_Aorta (PRKAB1)	ENSG00000111725.11	rs7960723	12	120099521	119661716	A	G	0.307203	-0.228765	0.0337356	4.27266e-11	0.30728	0.034093	0.01971	0.083674	Female HbA1c	-0.149031	0.0861583	0.0836783	FALSE	2.99197	FALSE
Artery_Aorta (PRKAB2)	ENSG00000131791.8	rs6689155	1	146635840	147164261	T	C	0.456568	-0.122494	0.026509	5.15563e-06	0.38855	-0.026573	0.018615	0.15344	Female HbA1c	0.216933	0.151967	0.153434	FALSE	2.03777	FALSE
Artery_Aorta (PRKAG1)	ENSG00000181929.13	rs181433805	12	49642428	49248645	T	C	0.065678	0.167244	0.0490373	0.000713967	0.069259	-0.0041978	0.036596	0.90868	Female HbA1c	-0.0250999	0.218818	0.908678	FALSE	0.0131576	FALSE
Artery_Aorta (PRKAG2)	ENSG00000106617.15	rs73480022	7	151334737	151637651	C	T	0.126059	0.217608	0.0392652	5.4194e-08	0.12255	-0.02208	0.027759	0.42637	Female HbA1c	-0.101467	0.127564	0.426371	FALSE	0.632689	FALSE
Artery_Aorta (SLC47A1)	ENSG00000142494.13	rs2252281	17	19437187	19533874	C	T	0.305556	-0.41189	0.0494286	1.25986e-15	0.38801	-0.014925	0.018668	0.424	Female HbA1c	0.0362354	0.0453228	0.424003	FALSE	0.639195	FALSE
Artery_Coronary (ACACB)	ENSG00000076555.16	rs10778658	12	109280535	108886759	C	A	0.712687	0.145903	0.0344033	3.31783e-05	0.68151	-0.023847	0.01974	0.22703	Female HbA1c	-0.163444	0.135295	0.227026	FALSE	1.4594	FALSE
Artery_Coronary (ETFDH)	ENSG00000171503.13	rs7684527	4	159560883	158639731	A	G	0.802239	0.411256	0.0616525	2.16069e-10	0.86128	0.0062315	0.026298	0.81269	Female HbA1c	0.0151524	0.0639456	0.81269	FALSE	0.0561487	FALSE
Artery_Coronary (GPD1)	ENSG00000167588.13	rs79321848	12	51150194	50756411	A	G	0.0671642	-0.305147	0.0696583	1.85623e-05	0.069378	0.053716	0.03591	0.1347	Female HbA1c	-0.176033	0.117681	0.134693	FALSE	2.23757	FALSE
Artery_Coronary (PRKAA1)	ENSG00000132356.12	rs76803159	5	39888896	39888794	T	C	0.011194	-0.463115	0.136013	0.00079084	0.0094627	-0.055347	0.094258	0.55708	Female HbA1c	0.11951	0.20353	0.557079	FALSE	0.344788	FALSE
Artery_Coronary (PRKAB1)	ENSG00000111725.11	rs2727708	12	119661039	119223234	T	C	0.485075	0.167124	0.0439873	0.000189283	0.50633	-0.0012051	0.01831	0.94752	Female HbA1c	-0.00721081	0.109559	0.947524	FALSE	0.00433181	FALSE
Artery_Coronary (PRKAG2)	ENSG00000106617.15	rs73158151	7	151379827	151682741	C	T	0.272388	-0.149911	0.039389	0.000184666	0.32844	0.0087658	0.019323	0.65008	Female HbA1c	-0.0584734	0.128896	0.650084	FALSE	0.205795	FALSE
Artery_Coronary (PRKAG3)	ENSG00000115592.11	rs115194510	2	220431802	219567080	A	G	0.016791	-0.887358	0.254511	0.000594212	0.022302	0.069847	0.061869	0.25893	Female HbA1c	-0.0787134	0.0697227	0.258919	FALSE	1.27453	FALSE
Artery_Coronary (SLC47A1)	ENSG00000142494.13	rs7405847	17	19423617	19520304	C	T	0.550373	0.297635	0.0558481	2.50264e-07	0.4589	-0.0037772	0.018486	0.8381	Female HbA1c	-0.0126907	0.0621096	0.838098	FALSE	0.0417498	FALSE
Artery_Tibial (ACACB)	ENSG00000076555.16	rs11609393	12	109592558	109154753	G	C	0.203919	-0.128323	0.0240348	1.31354e-07	0.21459	0.0089421	0.022153	0.68647	Female HbA1c	-0.0696843	0.172635	0.686469	FALSE	0.162935	FALSE
Artery_Tibial (ETFDH)	ENSG00000171503.13	rs11559290	4	159601676	158680524	T	C	0.778665	0.541675	0.0393336	7.8541e-38	0.85662	0.0053277	0.025912	0.8371	Female HbA1c	0.0098356	0.0478368	0.837098	FALSE	0.0422744	FALSE
Artery_Tibial (PRKAA1)	ENSG00000132356.12	rs10074991	5	40790551	40790449	A	G	0.27939	0.087509	0.0167376	2.34312e-07	0.26437	0.016047	0.020586	0.43569	Female HbA1c	0.183375	0.235244	0.435679	FALSE	0.607636	FALSE
Artery_Tibial (PRKAA2)	ENSG00000162409.12	rs531666921	1	56404895	55939222	T	C	0.0123367	-0.414935	0.0939199	1.17616e-05	0.0086483	0.049616	0.10071	0.62226	Female HbA1c	-0.119575	0.242713	0.622251	FALSE	0.242716	FALSE
Artery_Tibial (PRKAB2)	ENSG00000131791.8	rs368343217	1	146793715	147321991	C	G	0.209724	-0.179612	0.0261307	1.53132e-11	0.23929	-0.040105	0.021305	0.059785	Female HbA1c	0.223287	0.118617	0.0597787	FALSE	3.54351	FALSE
Artery_Tibial (PRKAG2)	ENSG00000106617.15	rs6978523	7	151378468	151681382	T	G	0.313498	-0.111616	0.0213072	2.2231e-07	0.33718	0.010803	0.019213	0.57392	Female HbA1c	-0.0967872	0.172135	0.573928	FALSE	0.316154	FALSE
Artery_Tibial (SLC47A1)	ENSG00000142494.13	rs11871125	17	19432393	19529080	T	C	0.381713	-0.403829	0.0307115	5.29347e-35	0.38729	-0.016566	0.018709	0.37592	Female HbA1c	0.0410223	0.046329	0.375911	FALSE	0.784033	FALSE
Bladder (ACACB)	ENSG00000076555.16	rs145712812	12	110218598	109780793	A	T	0.025974	-0.765477	0.217115	0.000891182	0.039998	0.056392	0.048356	0.24354	Female HbA1c	-0.0736691	0.0631711	0.24354	FALSE	1.35999	FALSE
Bladder (GPD1)	ENSG00000167588.13	rs3736309	12	50358054	49964271	G	A	0.116883	0.758537	0.207014	0.000582445	0.14958	0.012802	0.027132	0.63704	Female HbA1c	0.0168772	0.0357689	0.63704	FALSE	0.222634	FALSE
Bladder (PRKAA1)	ENSG00000132356.12	rs10076653	5	40974061	40973959	G	A	0.207792	-0.155289	0.0517062	0.00409961	0.16761	-0.016249	0.024348	0.50454	Female HbA1c	0.104637	0.156792	0.504539	FALSE	0.445376	FALSE
Bladder (PRKAA2)	ENSG00000162409.12	rs12141330	1	57217154	56751481	G	A	0.11039	0.361013	0.103469	0.000995801	0.1183	-0.016764	0.028196	0.55214	Female HbA1c	-0.046436	0.0781025	0.552143	FALSE	0.353493	FALSE
Bladder (PRKAB1)	ENSG00000111725.11	rs151217490	12	119736744	119298939	T	C	0.025974	1.06525	0.27389	0.000286983	0.026096	0.016552	0.059484	0.78082	Female HbA1c	0.0155381	0.0558404	0.780813	FALSE	0.0774285	FALSE
Bladder (PRKAG1)	ENSG00000181929.13	rs142572664	12	49457022	49063239	T	C	0.00649351	-1.11538	0.339306	0.0018173	0.014699	-0.0018966	0.079301	0.98092	Female HbA1c	0.00170041	0.0710977	0.980919	FALSE	0.000571998	FALSE
Bladder (SLC47A1)	ENSG00000142494.13	rs2453580	17	19438321	19535008	C	T	0.363636	-0.805833	0.0993273	8.44522e-11	0.38791	-0.01461	0.018655	0.43352	Female HbA1c	0.0181303	0.02315	0.433528	FALSE	0.613352	FALSE
Brain_Amygdala (ACACB)	ENSG00000076555.16	rs117614961	12	108728731	108334954	C	G	0.0138889	-0.753139	0.185836	8.35868e-05	0.011849	-0.12819	0.086939	0.14034	Female HbA1c	0.170208	0.115436	0.140352	FALSE	2.1741	FALSE
Brain_Amygdala (ETFDH)	ENSG00000171503.13	rs7684527	4	159560883	158639731	A	G	0.838889	0.455407	0.0693935	9.52525e-10	0.86128	0.0062315	0.026298	0.81269	Female HbA1c	0.0136834	0.0577461	0.81269	FALSE	0.0561487	FALSE
Brain_Amygdala (PRKAA1)	ENSG00000132356.12	rs148344626	5	40242236	40242134	G	A	0.0111111	0.650048	0.208323	0.00219391	0.015147	0.15416	0.078575	0.049776	Female HbA1c	0.237152	0.120876	0.0497686	TRUE	3.84924	FALSE
Brain_Amygdala (PRKAB1)	ENSG00000111725.11	rs78105343	12	119919431	119481626	A	G	0.0361111	0.683539	0.194125	0.000580421	0.031806	-0.040464	0.053373	0.44837	Female HbA1c	-0.0591978	0.0780833	0.448369	FALSE	0.57477	FALSE
Brain_Amygdala (PRKAB2)	ENSG00000131791.8	rs74125751	1	147164308	147692187	G	A	0.0222222	-0.617929	0.165768	0.000279704	0.022474	-0.080247	0.0648	0.21558	Female HbA1c	0.129864	0.104866	0.215575	FALSE	1.53358	FALSE
Brain_Amygdala (PRKAG1)	ENSG00000181929.13	rs11613183	12	49931730	49537947	C	T	0.0805556	0.249004	0.0766929	0.00146074	0.071091	0.019359	0.035427	0.58477	Female HbA1c	0.0777457	0.142275	0.584758	FALSE	0.298605	FALSE
Brain_Amygdala (PRKAG2)	ENSG00000106617.15	rs2530456	7	150976157	151279071	G	C	0.663889	0.164181	0.0490331	0.00104446	0.6611	0.0020747	0.019317	0.91447	Female HbA1c	0.0126367	0.117657	0.914469	FALSE	0.0115354	FALSE
Brain_Anterior_cingulate_cortex_BA24 (ACACB)	ENSG00000076555.16	rs7963667	12	109165997	108772221	C	G	0.291846	0.129651	0.0343054	0.000209484	0.29641	0.0063888	0.019946	0.74874	Female HbA1c	0.0492769	0.153844	0.748737	FALSE	0.102595	FALSE
Brain_Anterior_cingulate_cortex_BA24 (ETFDH)	ENSG00000171503.13	rs28695669	4	159544697	158623545	G	A	0.172646	-0.445756	0.0566216	2.44353e-13	0.13851	-0.0086437	0.026308	0.74249	Female HbA1c	0.0193911	0.0590188	0.74249	FALSE	0.10795	FALSE
Brain_Anterior_cingulate_cortex_BA24 (GPD1)	ENSG00000167588.13	rs118060785	12	49779528	49385745	C	G	0.0193133	-0.686645	0.168948	7.00943e-05	0.01996	-0.018479	0.064931	0.77595	Female HbA1c	0.026912	0.0945627	0.775955	FALSE	0.080994	FALSE
Brain_Anterior_cingulate_cortex_BA24 (PRKAA1)	ENSG00000132356.12	rs72753972	5	41158449	41158347	G	A	0.0236052	0.45137	0.105019	2.73174e-05	0.027337	-0.017354	0.05568	0.75529	Female HbA1c	-0.0384474	0.123358	0.755288	FALSE	0.0971406	FALSE
Brain_Anterior_cingulate_cortex_BA24 (PRKAA2)	ENSG00000162409.12	rs55905193	1	57326164	56860491	A	T	0.027897	-0.444587	0.114154	0.00013548	0.023431	-0.0075596	0.063398	0.90509	Female HbA1c	0.0170036	0.1426	0.905085	FALSE	0.0142183	FALSE
Brain_Anterior_cingulate_cortex_BA24 (PRKAB1)	ENSG00000111725.11	rs1978108	12	120102253	119664448	C	T	0.354077	-0.180104	0.0472591	0.000186031	0.30786	0.033467	0.0197	0.089347	Female HbA1c	-0.18582	0.109381	0.0893508	FALSE	2.88603	FALSE
Brain_Anterior_cingulate_cortex_BA24 (PRKAG1)	ENSG00000181929.13	rs7484695	12	49252983	48859200	C	T	0.643777	-0.149791	0.0375244	9.31017e-05	0.64595	0.0062372	0.0192	0.74529	Female HbA1c	-0.0416394	0.128179	0.745291	FALSE	0.10553	FALSE
Brain_Caudate_basal_ganglia (ACACB)	ENSG00000076555.16	rs246085	12	109558197	109120392	C	T	0.102349	-0.128602	0.0406983	0.00177851	0.068049	-0.073616	0.036114	0.041507	Female HbA1c	0.572433	0.28082	0.0415066	TRUE	4.15521	FALSE
Brain_Caudate_basal_ganglia (ETFDH)	ENSG00000171503.13	rs11559290	4	159601676	158680524	T	C	0.808725	0.328199	0.0411459	5.91815e-14	0.85662	0.0053277	0.025912	0.8371	Female HbA1c	0.0162331	0.0789521	0.837098	FALSE	0.0422744	FALSE
Brain_Caudate_basal_ganglia (GPD1)	ENSG00000167588.13	rs11169270	12	50483032	50089249	A	G	0.333893	-0.153764	0.0446206	0.000670103	0.34573	0.059715	0.019114	0.0017832	Female HbA1c	-0.388355	0.124307	0.0017832	TRUE	9.76031	FALSE
Brain_Caudate_basal_ganglia (PRKAA1)	ENSG00000132356.12	rs7717357	5	40829915	40829813	T	C	0.278524	0.126131	0.0291991	2.27819e-05	0.26846	0.010239	0.020481	0.61714	Female HbA1c	0.0811775	0.162379	0.617127	FALSE	0.249927	FALSE
Brain_Caudate_basal_ganglia (PRKAA2)	ENSG00000162409.12	rs2792796	1	56715908	56250236	T	C	0.538591	0.133445	0.0324713	5.42192e-05	0.60726	0.0044075	0.018615	0.81284	Female HbA1c	0.0330286	0.139496	0.812834	FALSE	0.0560607	FALSE
Brain_Caudate_basal_ganglia (PRKAB1)	ENSG00000111725.11	rs1978108	12	120102253	119664448	C	T	0.347315	-0.182901	0.033637	1.31447e-07	0.30786	0.033467	0.0197	0.089347	Female HbA1c	-0.182979	0.107709	0.0893508	FALSE	2.88603	FALSE
Brain_Caudate_basal_ganglia (PRKAB2)	ENSG00000131791.8	rs2015856	1	146695747	147224155	A	G	0.112416	-0.186595	0.0594856	0.00191858	0.11347	-0.0052073	0.028702	0.85603	Female HbA1c	0.027907	0.15382	0.856033	FALSE	0.0329155	FALSE
Brain_Caudate_basal_ganglia (PRKAG2)	ENSG00000106617.15	rs115317678	7	150776425	151079338	A	G	0.011745	-0.467644	0.108474	2.36176e-05	0.0083222	0.064399	0.10182	0.52706	Female HbA1c	-0.137709	0.21773	0.527074	FALSE	0.40003	FALSE
Brain_Caudate_basal_ganglia (PRKAG3)	ENSG00000115592.11	rs2279016	2	219208477	218343754	G	C	0.045302	0.333281	0.097865	0.000772539	0.023345	0.096517	0.060499	0.11064	Female HbA1c	0.289596	0.181525	0.110634	FALSE	2.54514	FALSE
Brain_Caudate_basal_ganglia (SLC47A1)	ENSG00000142494.13	rs11871125	17	19432393	19529080	T	C	0.387584	0.469738	0.0624768	1.06477e-12	0.38729	-0.016566	0.018709	0.37592	Female HbA1c	-0.0352665	0.0398286	0.375911	FALSE	0.784033	FALSE
Brain_Cerebellar_Hemisphere (ACACB)	ENSG00000076555.16	rs6606693	12	109591681	109153876	T	C	0.742754	-0.18632	0.0396338	4.55442e-06	0.78855	0.051283	0.022257	0.021219	Female HbA1c	-0.275242	0.119456	0.0212154	TRUE	5.30901	FALSE
Brain_Cerebellar_Hemisphere (ETFDH)	ENSG00000171503.13	rs11559290	4	159601676	158680524	T	C	0.817029	0.990399	0.0516452	6.4225e-49	0.85662	0.0053277	0.025912	0.8371	Female HbA1c	0.00537935	0.0261632	0.837098	FALSE	0.0422744	FALSE
Brain_Cerebellar_Hemisphere (PRKAA1)	ENSG00000132356.12	rs10078575	5	40704074	40703972	G	A	0.192029	0.0955837	0.0280253	0.000770482	0.17362	0.047096	0.024052	0.050218	Female HbA1c	0.49272	0.251633	0.0502194	FALSE	3.83412	FALSE
Brain_Cerebellar_Hemisphere (PRKAA2)	ENSG00000162409.12	rs1887977	1	57337135	56871462	A	G	0.188406	-0.176019	0.0435843	7.41834e-05	0.16748	-0.0023757	0.024304	0.92213	Female HbA1c	0.0134968	0.138076	0.922131	FALSE	0.00955493	FALSE
Brain_Cerebellar_Hemisphere (PRKAB1)	ENSG00000111725.11	rs117113359	12	120088048	119650243	C	T	0.0398551	-0.35215	0.100352	0.00054462	0.042652	0.012229	0.045038	0.78599	Female HbA1c	-0.0347267	0.127894	0.785986	FALSE	0.0737265	FALSE
Brain_Cerebellar_Hemisphere (PRKAB2)	ENSG00000131791.8	rs1837984	1	146628742	147157163	G	T	0.461957	-0.277995	0.0272446	2.8036e-20	0.39592	-0.020169	0.018564	0.27727	Female HbA1c	0.0725517	0.0667782	0.277277	FALSE	1.18039	FALSE
Brain_Cerebellar_Hemisphere (PRKAG2)	ENSG00000106617.15	rs6464171	7	151505876	151808790	C	G	0.699275	0.352508	0.0550877	9.22484e-10	0.73113	0.012187	0.020696	0.55597	Female HbA1c	0.0345723	0.0587107	0.555957	FALSE	0.346753	FALSE
Brain_Cerebellar_Hemisphere (SLC47A1)	ENSG00000142494.13	rs2252281	17	19437187	19533874	C	T	0.317518	-0.256895	0.0596676	2.5055e-05	0.38801	-0.014925	0.018668	0.424	Female HbA1c	0.0580977	0.0726678	0.424003	FALSE	0.639195	FALSE
Brain_Cerebellum (ACACB)	ENSG00000076555.16	rs76932709	12	109896005	109458200	T	G	0.00568182	-0.816092	0.19472	4.09647e-05	0.015002	0.11982	0.075513	0.11258	Female HbA1c	-0.146822	0.09253	0.11257	FALSE	2.51776	FALSE
Brain_Cerebellum (ETFDH)	ENSG00000171503.13	rs11559290	4	159601676	158680524	T	C	0.823864	1.00355	0.0554923	1.26051e-44	0.85662	0.0053277	0.025912	0.8371	Female HbA1c	0.00530885	0.0258203	0.837098	FALSE	0.0422744	FALSE
Brain_Cerebellum (PRKAA1)	ENSG00000132356.12	rs171606	5	40786183	40786081	C	T	0.670455	0.120057	0.0302437	9.89654e-05	0.70375	-0.0409	0.019891	0.039761	Female HbA1c	-0.340672	0.16568	0.0397626	TRUE	4.22798	FALSE
Brain_Cerebellum (PRKAA2)	ENSG00000162409.12	rs12409840	1	57356893	56891220	C	T	0.00757576	-0.942311	0.216736	2.14803e-05	0.010972	0.041105	0.08826	0.64141	Female HbA1c	-0.0436215	0.0936633	0.641411	FALSE	0.216901	FALSE
Brain_Cerebellum (PRKAB1)	ENSG00000111725.11	rs7310266	12	120098409	119660604	C	T	0.331439	-0.278558	0.0412674	1.43072e-10	0.30785	0.032363	0.019701	0.10045	Female HbA1c	-0.11618	0.0707249	0.100443	FALSE	2.69849	FALSE
Brain_Cerebellum (PRKAB2)	ENSG00000131791.8	rs7552010	1	146618561	147146982	G	A	0.460227	-0.27444	0.0321189	2.70381e-15	0.39624	-0.019513	0.018563	0.29319	Female HbA1c	0.0711012	0.0676396	0.293177	FALSE	1.10497	FALSE
Brain_Cerebellum (PRKAG1)	ENSG00000181929.13	rs11168436	12	48563314	48169531	T	C	0.0397727	-0.382653	0.110783	0.000668449	0.052111	-0.01109	0.04111	0.78735	Female HbA1c	0.0289819	0.107434	0.787342	FALSE	0.0727726	FALSE
Brain_Cerebellum (SLC47A1)	ENSG00000142494.13	rs142624266	17	19410185	19506872	G	A	0.0113636	-0.871288	0.278888	0.00203627	0.0026284	-0.099469	0.18179	0.58427	Female HbA1c	0.114163	0.208645	0.584266	FALSE	0.299389	FALSE
Brain_Cortex (ACACB)	ENSG00000076555.16	rs113071072	12	110203521	109765716	C	T	0.00746269	0.473556	0.126084	0.000222924	0.011628	-0.090035	0.093548	0.33583	Female HbA1c	-0.190125	0.197544	0.335825	FALSE	0.926304	FALSE
Brain_Cortex (ETFDH)	ENSG00000171503.13	rs11559290	4	159601676	158680524	T	C	0.817164	0.550306	0.0574389	2.62794e-18	0.85662	0.0053277	0.025912	0.8371	Female HbA1c	0.00968134	0.0470865	0.837098	FALSE	0.0422744	FALSE
Brain_Cortex (GPD1)	ENSG00000167588.13	rs144130837	12	49556101	49162318	G	C	0.0466418	-0.348098	0.0917906	0.000194407	0.060087	0.090665	0.038405	0.018237	Female HbA1c	-0.260458	0.110328	0.0182375	TRUE	5.57319	FALSE
Brain_Cortex (PRKAA1)	ENSG00000132356.12	rs116196936	5	41590236	41590134	T	C	0.016791	-0.478367	0.109642	1.99896e-05	0.019082	0.011142	0.066495	0.86693	Female HbA1c	-0.0232917	0.139004	0.866928	FALSE	0.0280768	FALSE
Brain_Cortex (PRKAA2)	ENSG00000162409.12	rs548897	1	57718030	57252357	A	G	0.401119	-0.103765	0.0276541	0.000225965	0.44412	-0.028185	0.018352	0.12459	Female HbA1c	0.271623	0.176861	0.124587	FALSE	2.35868	FALSE
Brain_Cortex (PRKAB1)	ENSG00000111725.11	rs11064656	12	119521009	119083204	C	A	0.212687	0.177372	0.0483919	0.000311905	0.24347	-0.010433	0.021168	0.62211	Female HbA1c	-0.0588199	0.119342	0.622107	FALSE	0.242917	FALSE
Brain_Cortex (PRKAG1)	ENSG00000181929.13	rs74719879	12	50055893	49662110	A	G	0.0242537	-0.400334	0.131568	0.00263866	0.022048	-0.075253	0.065273	0.24895	Female HbA1c	0.187976	0.163046	0.248953	FALSE	1.32917	FALSE
Brain_Cortex (PRKAG2)	ENSG00000106617.15	rs77295753	7	152573562	152876477	A	G	0.0317164	-0.384608	0.110128	0.000582014	0.026337	-0.072337	0.056784	0.2027	Female HbA1c	0.18808	0.147641	0.2027	FALSE	1.62282	FALSE
Brain_Cortex (SLC47A1)	ENSG00000142494.13	rs149670444	17	19965238	20061925	G	T	0.0186567	-1.01209	0.251382	7.88404e-05	0.017799	0.013952	0.073167	0.84877	Female HbA1c	-0.0137853	0.072293	0.848771	FALSE	0.0363616	FALSE
Brain_Frontal_Cortex_BA9 (ACACB)	ENSG00000076555.16	rs141401789	12	109516119	109078314	T	C	0.0242537	-0.303601	0.0709282	2.82013e-05	0.023763	-0.076946	0.061971	0.21437	Female HbA1c	0.253444	0.20412	0.214367	FALSE	1.54168	FALSE
Brain_Frontal_Cortex_BA9 (ETFDH)	ENSG00000171503.13	rs11559290	4	159601676	158680524	T	C	0.802239	0.532102	0.0533641	1.83547e-19	0.85662	0.0053277	0.025912	0.8371	Female HbA1c	0.0100126	0.0486974	0.837098	FALSE	0.0422744	FALSE
Brain_Frontal_Cortex_BA9 (GPD1)	ENSG00000167588.13	rs77023346	12	49783052	49389269	C	T	0.00559701	1.40079	0.32457	2.43454e-05	0.017976	0.15346	0.068371	0.024801	Female HbA1c	0.109552	0.0488089	0.024799	TRUE	5.03786	FALSE
Brain_Frontal_Cortex_BA9 (PRKAA2)	ENSG00000162409.12	rs7419053	1	57158293	56692620	A	G	0.43097	0.0922511	0.0246392	0.000232977	0.46273	-0.029078	0.018308	0.11223	Female HbA1c	-0.315205	0.198458	0.112226	FALSE	2.52259	FALSE
Brain_Frontal_Cortex_BA9 (PRKAB2)	ENSG00000131791.8	rs4950368	1	146576094	147104512	A	C	0.472015	-0.140102	0.0343556	6.41659e-05	0.38342	-0.025818	0.018711	0.16764	Female HbA1c	0.18428	0.133553	0.167639	FALSE	1.90393	FALSE
Brain_Frontal_Cortex_BA9 (PRKAG1)	ENSG00000181929.13	rs548561638	12	49138523	48744740	G	A	0.0149254	-0.689359	0.157222	1.82533e-05	0.0099413	-0.02021	0.097963	0.83655	Female HbA1c	0.0293171	0.142107	0.836555	FALSE	0.0425607	FALSE
Brain_Frontal_Cortex_BA9 (PRKAG2)	ENSG00000106617.15	rs73154843	7	151157488	151460402	A	T	0.0149254	0.464213	0.120933	0.000163131	0.025781	-0.056018	0.057455	0.32957	Female HbA1c	-0.120673	0.123769	0.329566	FALSE	0.950604	FALSE
Brain_Hippocampus (ACACB)	ENSG00000076555.16	rs142249742	12	109346986	108953210	G	A	0.149606	0.127805	0.0372623	0.000734106	0.12092	0.040727	0.028108	0.14735	Female HbA1c	0.318665	0.219929	0.147352	FALSE	2.09945	FALSE
Brain_Hippocampus (ETFDH)	ENSG00000171503.13	rs11559290	4	159601676	158680524	T	C	0.812992	0.731967	0.060794	1.94752e-25	0.85662	0.0053277	0.025912	0.8371	Female HbA1c	0.00727861	0.0354005	0.837098	FALSE	0.0422744	FALSE
Brain_Hippocampus (GPD1)	ENSG00000167588.13	rs74091013	12	50267437	49873654	T	C	0.011811	0.514374	0.148573	0.000656024	0.014764	-0.062109	0.076219	0.41515	Female HbA1c	-0.120747	0.148178	0.415144	FALSE	0.664022	FALSE
Brain_Hippocampus (PRKAA1)	ENSG00000132356.12	rs75414728	5	41661625	41661523	A	G	0.00787402	-0.541125	0.162058	0.00100341	0.0084307	-0.012772	0.10893	0.90666	Female HbA1c	0.0236027	0.201303	0.906662	FALSE	0.0137475	FALSE
Brain_Hippocampus (PRKAB1)	ENSG00000111725.11	rs149848836	12	119592514	119154709	T	G	0.0295276	0.461296	0.128561	0.000419273	0.020116	0.029685	0.069409	0.66889	Female HbA1c	0.0643513	0.150465	0.668882	FALSE	0.182912	FALSE
Brain_Hippocampus (PRKAG1)	ENSG00000181929.13	rs142539702	12	49113734	48719951	A	G	0.0393701	0.328561	0.0919637	0.000443165	0.030587	-0.0031943	0.056705	0.95508	Female HbA1c	-0.00972209	0.172586	0.955077	FALSE	0.00317328	FALSE
Brain_Hypothalamus (ACACB)	ENSG00000076555.16	rs73199526	12	108563686	108169909	A	G	0.0292969	-0.455388	0.0966148	4.5442e-06	0.040301	0.052523	0.047464	0.26847	Female HbA1c	-0.115337	0.104228	0.268473	FALSE	1.22453	FALSE
Brain_Hypothalamus (ETFDH)	ENSG00000171503.13	rs11100191	4	159541764	158620612	C	T	0.177734	-0.660973	0.0619006	2.26541e-21	0.13852	-0.0084714	0.026303	0.7474	Female HbA1c	0.0128166	0.0397944	0.7474	FALSE	0.103729	FALSE
Brain_Hypothalamus (GPD1)	ENSG00000167588.13	rs2230549	12	49725425	49331642	A	G	0.03125	0.291562	0.0905117	0.00148872	0.031845	0.13318	0.052401	0.011038	Female HbA1c	0.456781	0.179725	0.0110361	TRUE	6.4595	FALSE
Brain_Hypothalamus (PRKAA1)	ENSG00000132356.12	rs72753972	5	41158449	41158347	G	A	0.0175781	0.381017	0.106402	0.000429352	0.027337	-0.017354	0.05568	0.75529	Female HbA1c	-0.0455465	0.146135	0.755288	FALSE	0.0971406	FALSE
Brain_Hypothalamus (PRKAA2)	ENSG00000162409.12	rs149726742	1	56252371	55786698	T	C	0.0175781	-0.50256	0.12861	0.000127328	0.02039	-0.062861	0.065102	0.33425	Female HbA1c	0.125082	0.129541	0.334256	FALSE	0.932339	FALSE
Brain_Hypothalamus (PRKAB1)	ENSG00000111725.11	rs7972600	12	120095319	119657514	T	G	0.326172	-0.177353	0.0431764	5.81531e-05	0.30673	0.033226	0.019723	0.092063	Female HbA1c	-0.187344	0.111208	0.0920596	FALSE	2.83799	FALSE
Brain_Hypothalamus (PRKAG1)	ENSG00000181929.13	rs117618283	12	49211253	48817470	C	A	0.0332031	-0.453432	0.0983517	7.14195e-06	0.037377	0.077744	0.049222	0.11424	Female HbA1c	-0.171457	0.108554	0.114231	FALSE	2.49468	FALSE
Brain_Hypothalamus (PRKAG2)	ENSG00000106617.15	rs117844940	7	151624676	151927591	T	G	0.0195312	0.679317	0.174728	0.000137359	0.01703	0.037484	0.073991	0.61244	Female HbA1c	0.055179	0.10892	0.612434	FALSE	0.256646	FALSE
Brain_Hypothalamus (SLC47A1)	ENSG00000142494.13	rs2385963	17	19788883	19885570	G	C	0.046875	-0.45531	0.148753	0.00250854	0.038216	-0.0097177	0.047593	0.83821	Female HbA1c	0.021343	0.104529	0.83821	FALSE	0.0416909	FALSE
Brain_Nucleus_accumbens_basal_ganglia (ACACB)	ENSG00000076555.16	rs4964244	12	108701085	108307308	A	G	0.382042	0.0993753	0.0267247	0.000252085	0.34884	0.0055086	0.019415	0.77662	Female HbA1c	0.0554323	0.19537	0.776618	FALSE	0.0805022	FALSE
Brain_Nucleus_accumbens_basal_ganglia (ETFDH)	ENSG00000171503.13	rs11946226	4	159565888	158644736	T	G	0.140845	-0.549995	0.0485726	6.78665e-24	0.13743	-0.0068973	0.026436	0.79416	Female HbA1c	0.0125407	0.0480659	0.794165	FALSE	0.0680717	FALSE
Brain_Nucleus_accumbens_basal_ganglia (GPD1)	ENSG00000167588.13	rs61942236	12	49537390	49143607	C	T	0.0140845	-0.513177	0.170262	0.00286811	0.019652	-0.092376	0.068238	0.17582	Female HbA1c	0.180008	0.132972	0.175822	FALSE	1.83259	FALSE
Brain_Nucleus_accumbens_basal_ganglia (PRKAA1)	ENSG00000132356.12	rs116118370	5	41041712	41041610	T	C	0.0545775	-0.181531	0.0593238	0.00247734	0.047692	-0.014643	0.04268	0.73154	Female HbA1c	0.0806639	0.235111	0.731532	FALSE	0.117709	FALSE
Brain_Nucleus_accumbens_basal_ganglia (PRKAA2)	ENSG00000162409.12	rs35518425	1	56298715	55833042	T	C	0.0228873	0.40486	0.11246	0.000390024	0.045373	0.00259	0.043601	0.95263	Female HbA1c	0.00639727	0.107694	0.952632	FALSE	0.00352863	FALSE
Brain_Nucleus_accumbens_basal_ganglia (PRKAB1)	ENSG00000111725.11	rs7966874	12	119220913	118783108	T	C	0.0492958	-0.282194	0.0875408	0.00145049	0.029939	0.021124	0.053574	0.69336	Female HbA1c	-0.0748563	0.189848	0.693363	FALSE	0.155469	FALSE
Brain_Nucleus_accumbens_basal_ganglia (PRKAB2)	ENSG00000131791.8	rs116550431	1	146551319	147079770	T	C	0.0633803	-0.322782	0.0781623	5.09325e-05	0.050905	-0.10282	0.04132	0.012831	Female HbA1c	0.318543	0.128012	0.0128325	TRUE	6.19205	FALSE
Brain_Nucleus_accumbens_basal_ganglia (PRKAG1)	ENSG00000181929.13	rs138989962	12	50361807	49968024	T	C	0.0299296	-0.374593	0.101847	0.000292996	0.021956	0.075835	0.064354	0.23864	Female HbA1c	-0.202446	0.171797	0.238636	FALSE	1.38864	FALSE
Brain_Nucleus_accumbens_basal_ganglia (PRKAG2)	ENSG00000106617.15	rs7786673	7	151405839	151708753	T	G	0.00880282	0.637505	0.143317	1.35112e-05	0.01073	0.022785	0.088335	0.79645	Female HbA1c	0.0357409	0.138564	0.796454	FALSE	0.0665323	FALSE
Brain_Nucleus_accumbens_basal_ganglia (PRKAG3)	ENSG00000115592.11	rs9646862	2	220233328	219368606	T	C	0.507042	0.134569	0.0466092	0.00425921	0.523	0.0081049	0.018515	0.66157	Female HbA1c	0.0602286	0.137587	0.661569	FALSE	0.191623	FALSE
Brain_Nucleus_accumbens_basal_ganglia (SLC47A1)	ENSG00000142494.13	rs8076975	17	19411482	19508169	T	C	0.253521	-0.470451	0.0638025	3.01462e-12	0.24893	-0.0052752	0.021259	0.80402	Female HbA1c	0.0112131	0.0451886	0.804026	FALSE	0.0615733	FALSE
Brain_Putamen_basal_ganglia (ACACB)	ENSG00000076555.16	rs12312487	12	108721636	108327859	A	G	0.371542	-0.102587	0.0297446	0.000687549	0.3882	-0.0010479	0.018662	0.95522	Female HbA1c	0.0102147	0.181914	0.955221	FALSE	0.003153	FALSE
Brain_Putamen_basal_ganglia (ETFDH)	ENSG00000171503.13	rs11559290	4	159601676	158680524	T	C	0.818182	0.37107	0.0414941	2.70442e-16	0.85662	0.0053277	0.025912	0.8371	Female HbA1c	0.0143577	0.0698305	0.837098	FALSE	0.0422744	FALSE
Brain_Putamen_basal_ganglia (GPD1)	ENSG00000167588.13	rs34791911	12	49704535	49310752	G	C	0.0177866	-0.5253	0.172232	0.00260196	0.0089634	0.15967	0.096747	0.098864	Female HbA1c	-0.30396	0.184175	0.0988638	FALSE	2.72378	FALSE
Brain_Putamen_basal_ganglia (PRKAA1)	ENSG00000132356.12	rs13157706	5	41041963	41041861	G	A	0.379447	0.12789	0.0370844	0.00068832	0.37786	0.019138	0.018782	0.30823	Female HbA1c	0.149644	0.146861	0.308225	FALSE	1.03827	FALSE
Brain_Putamen_basal_ganglia (PRKAA2)	ENSG00000162409.12	rs12045219	1	57069630	56603957	T	C	0.399209	0.141773	0.0375499	0.000210968	0.44559	-0.012174	0.018526	0.51112	Female HbA1c	-0.0858697	0.130674	0.511097	FALSE	0.431821	FALSE
Brain_Putamen_basal_ganglia (PRKAB1)	ENSG00000111725.11	rs7960723	12	120099521	119661716	A	G	0.335968	-0.158088	0.0370828	3.11861e-05	0.30728	0.034093	0.01971	0.083674	Female HbA1c	-0.215658	0.124677	0.0836783	FALSE	2.99197	FALSE
Brain_Putamen_basal_ganglia (PRKAB2)	ENSG00000131791.8	rs61838915	1	146533984	147062440	A	C	0.00988142	0.746303	0.199409	0.000238612	0.015291	-0.016952	0.075199	0.82164	Female HbA1c	-0.0227146	0.100762	0.821646	FALSE	0.050818	FALSE
Brain_Putamen_basal_ganglia (PRKAG2)	ENSG00000106617.15	rs184051433	7	151707405	152010320	T	C	0.013834	0.489781	0.114457	2.9196e-05	0.0090603	0.06393	0.10335	0.5362	Female HbA1c	0.130528	0.211013	0.536195	FALSE	0.382638	FALSE
Brain_Putamen_basal_ganglia (PRKAG3)	ENSG00000115592.11	rs16859382	2	219693856	218829133	C	T	0.0612648	-0.682138	0.16853	7.4188e-05	0.0017169	-0.27061	0.24911	0.27734	Female HbA1c	0.396709	0.36519	0.277343	FALSE	1.18006	FALSE
Brain_Putamen_basal_ganglia (SLC47A1)	ENSG00000142494.13	rs2453581	17	19438560	19535247	T	C	0.367589	0.628459	0.0624675	1.70516e-19	0.38686	-0.014396	0.01866	0.44041	Female HbA1c	-0.0229068	0.0296917	0.440417	FALSE	0.595197	FALSE
Brain_Spinal_cord_cervical_c-1 (ACACB)	ENSG00000076555.16	rs11398041	12	109553394	109115589	AC	A	0.485222	-0.273415	0.0533508	8.34083e-07	0.42691	-0.039193	0.01846	0.03375	Female HbA1c	0.143346	0.0675164	0.0337429	TRUE	4.50769	FALSE
Brain_Spinal_cord_cervical_c-1 (ETFDH)	ENSG00000171503.13	rs11559290	4	159601676	158680524	T	C	0.815271	0.975375	0.0867409	4.44186e-22	0.85662	0.0053277	0.025912	0.8371	Female HbA1c	0.00546221	0.0265662	0.837098	FALSE	0.0422744	FALSE
Brain_Spinal_cord_cervical_c-1 (GPD1)	ENSG00000167588.13	rs138989962	12	50361807	49968024	T	C	0.0320197	-0.328748	0.0893072	0.000315339	0.021956	0.075835	0.064354	0.23864	Female HbA1c	-0.230678	0.195755	0.238636	FALSE	1.38864	FALSE
Brain_Spinal_cord_cervical_c-1 (PRKAA1)	ENSG00000132356.12	rs139739425	5	39849879	39849777	A	G	0.00985222	0.59034	0.144505	6.89015e-05	0.013554	0.080477	0.081677	0.32447	Female HbA1c	0.136323	0.138356	0.324473	FALSE	0.970832	FALSE
Brain_Spinal_cord_cervical_c-1 (PRKAA2)	ENSG00000162409.12	rs147385623	1	57283040	56817367	T	C	0.0270936	0.567516	0.179693	0.00189167	0.023759	0.028609	0.060311	0.63524	Female HbA1c	0.0504109	0.106272	0.635245	FALSE	0.225015	FALSE
Brain_Spinal_cord_cervical_c-1 (PRKAB1)	ENSG00000111725.11	rs7972600	12	120095319	119657514	T	G	0.352217	-0.255893	0.066553	0.000172592	0.30673	0.033226	0.019723	0.092063	Female HbA1c	-0.129843	0.0770752	0.0920596	FALSE	2.83799	FALSE
Brain_Spinal_cord_cervical_c-1 (PRKAB2)	ENSG00000131791.8	rs4950368	1	146576094	147104512	A	C	0.438424	-0.207538	0.0439934	5.10459e-06	0.38342	-0.025818	0.018711	0.16764	Female HbA1c	0.124401	0.090157	0.167639	FALSE	1.90393	FALSE
Brain_Spinal_cord_cervical_c-1 (PRKAG1)	ENSG00000181929.13	rs111687164	12	50180431	49786648	T	A	0.0221675	0.730004	0.182624	9.68746e-05	0.021172	0.1185	0.063202	0.060797	Female HbA1c	0.162328	0.0865776	0.0608009	FALSE	3.5154	FALSE
Brain_Spinal_cord_cervical_c-1 (SLC47A1)	ENSG00000142494.13	rs66516071	17	19708367	19805054	T	TATA	0.923645	0.481464	0.150526	0.00165978	0.952685	0.0064704	0.043125	0.88073	Female HbA1c	0.013439	0.0895706	0.880734	FALSE	0.0225115	FALSE
Brain_Substantia_nigra (ETFDH)	ENSG00000171503.13	rs11934794	4	159530713	158609561	C	G	0.180328	-0.468877	0.0663319	6.35903e-11	0.13913	-0.0074026	0.02624	0.77786	Female HbA1c	0.0157879	0.0559635	0.777858	FALSE	0.0795868	FALSE
Brain_Substantia_nigra (GPD1)	ENSG00000167588.13	rs11169156	12	50172852	49779069	A	G	0.079235	-0.229233	0.0725383	0.00192483	0.048934	-0.019003	0.042166	0.65222	Female HbA1c	0.0828982	0.183944	0.652227	FALSE	0.203104	FALSE
Brain_Substantia_nigra (PRKAA2)	ENSG00000162409.12	rs72674814	1	57718337	57252664	A	G	0.0163934	0.681929	0.181399	0.000247627	0.011483	0.054514	0.088466	0.53775	Female HbA1c	0.0799409	0.129729	0.537753	FALSE	0.37972	FALSE
Brain_Substantia_nigra (PRKAB1)	ENSG00000111725.11	rs76614912	12	121056938	120619135	C	T	0.0218579	-0.773978	0.175237	1.96415e-05	0.017974	-0.091426	0.070947	0.19752	Female HbA1c	0.118125	0.0916654	0.197519	FALSE	1.66062	FALSE
Brain_Substantia_nigra (PRKAG1)	ENSG00000181929.13	rs4365092	12	49033041	48639258	C	A	0.969945	-0.508881	0.137404	0.000302927	0.952208	-0.0059974	0.046343	0.89703	Female HbA1c	0.0117855	0.0910684	0.897031	FALSE	0.0167478	FALSE
Brain_Substantia_nigra (PRKAG2)	ENSG00000106617.15	rs73158111	7	151285263	151588177	T	C	0.0437158	-0.509789	0.130717	0.000147503	0.030421	-0.079452	0.052898	0.1331	Female HbA1c	0.155853	0.103764	0.133101	FALSE	2.25596	FALSE
Brain_Substantia_nigra (SLC47A1)	ENSG00000142494.13	rs2440165	17	19428719	19525406	C	T	0.371585	0.420438	0.071746	3.05538e-08	0.38689	-0.016333	0.018735	0.38333	Female HbA1c	-0.0388476	0.0445607	0.383323	FALSE	0.760019	FALSE
Breast_Mammary_Tissue (ACACB)	ENSG00000076555.16	rs148858040	12	110154435	109716630	A	C	0.0156556	-0.205607	0.0548007	0.000198933	0.023105	-0.021294	0.065521	0.74519	Female HbA1c	0.103567	0.318671	0.745185	FALSE	0.105622	FALSE
Breast_Mammary_Tissue (ETFDH)	ENSG00000171503.13	rs11559290	4	159601676	158680524	T	C	0.789628	0.331687	0.0270533	6.10778e-30	0.85662	0.0053277	0.025912	0.8371	Female HbA1c	0.0160624	0.0781218	0.837098	FALSE	0.0422744	FALSE
Breast_Mammary_Tissue (GPD1)	ENSG00000167588.13	rs7974409	12	49622188	49228405	C	T	0.0577299	-0.131179	0.0334847	0.000103627	0.057272	-0.08007	0.039097	0.040561	Female HbA1c	0.610387	0.298043	0.0405616	TRUE	4.19424	FALSE
Breast_Mammary_Tissue (PRKAA2)	ENSG00000162409.12	rs112586741	1	57263628	56797955	G	A	0.0616438	-0.195752	0.0522499	0.000203164	0.066354	-0.041761	0.037149	0.26096	Female HbA1c	0.213336	0.189776	0.26095	FALSE	1.26371	FALSE
Breast_Mammary_Tissue (PRKAB2)	ENSG00000131791.8	rs72706456	1	146607590	147136008	C	G	0.0222672	0.317438	0.0949375	0.000897384	0.026802	0.032036	0.05638	0.56989	Female HbA1c	0.10092	0.177609	0.569889	FALSE	0.322869	FALSE
Breast_Mammary_Tissue (PRKAG1)	ENSG00000181929.13	rs141225931	12	49253311	48859528	A	G	0.00880626	-0.374884	0.0858916	1.58795e-05	0.010946	0.048194	0.089725	0.59118	Female HbA1c	-0.128557	0.239341	0.591178	FALSE	0.288509	FALSE
Breast_Mammary_Tissue (PRKAG2)	ENSG00000106617.15	rs79369446	7	151534746	151837660	T	C	0.0704501	-0.144944	0.0486101	0.0030246	0.057326	-0.015527	0.038982	0.69039	Female HbA1c	0.107124	0.268945	0.6904	FALSE	0.158652	FALSE
Breast_Mammary_Tissue (SLC47A1)	ENSG00000142494.13	rs2252281	17	19437187	19533874	C	T	0.305169	-0.19326	0.0522527	0.000244197	0.38801	-0.014925	0.018668	0.424	Female HbA1c	0.0772276	0.0965953	0.424003	FALSE	0.639195	FALSE
Cells_Cultured_fibroblasts (ACACB)	ENSG00000076555.16	rs11610260	12	109592483	109154678	C	T	0.20339	-0.397578	0.0196778	4.2062e-69	0.21453	0.0094405	0.022157	0.67005	Female HbA1c	-0.023745	0.0557299	0.670055	FALSE	0.181538	FALSE
Cells_Cultured_fibroblasts (ETFDH)	ENSG00000171503.13	rs2039116	4	159174432	158253280	T	G	0.602465	0.0988571	0.0275207	0.000355904	0.58394	0.045614	0.019064	0.016725	Female HbA1c	0.461413	0.192844	0.0167259	TRUE	5.7249	FALSE
Cells_Cultured_fibroblasts (GPD1)	ENSG00000167588.13	rs55962545	12	51013861	50620078	G	A	0.144838	-0.204339	0.0629717	0.0012425	0.1546	-0.060571	0.025363	0.016932	Female HbA1c	0.296424	0.124122	0.0169328	TRUE	5.70333	FALSE
Cells_Cultured_fibroblasts (PRKAA1)	ENSG00000132356.12	rs324064	5	40919686	40919584	T	C	0.247304	0.0870337	0.0213144	5.06461e-05	0.20125	0.015142	0.022747	0.50563	Female HbA1c	0.173979	0.261359	0.505622	FALSE	0.443117	FALSE
Cells_Cultured_fibroblasts (PRKAA2)	ENSG00000162409.12	rs11807291	1	57070180	56604507	G	A	0.490755	-0.166429	0.0323064	3.54713e-07	0.50312	-0.0038158	0.018664	0.838	Female HbA1c	0.0229275	0.112144	0.838004	FALSE	0.0417986	FALSE
Cells_Cultured_fibroblasts (PRKAB2)	ENSG00000131791.8	rs1442758	1	146625193	147153614	T	C	0.5	-0.165127	0.0182799	2.46963e-18	0.39608	-0.018929	0.018562	0.30784	Female HbA1c	0.114633	0.11241	0.307837	FALSE	1.03993	FALSE
Cells_Cultured_fibroblasts (PRKAG1)	ENSG00000181929.13	rs2293446	12	49412709	49018926	A	G	0.358243	0.169258	0.0217001	2.9021e-14	0.38953	-0.031131	0.018656	0.09518	Female HbA1c	-0.183926	0.110222	0.0951797	FALSE	2.78451	FALSE
Cells_Cultured_fibroblasts (PRKAG2)	ENSG00000106617.15	rs6955918	7	151377956	151680870	C	T	0.366718	-0.247289	0.0267752	4.81265e-19	0.34895	0.012799	0.019077	0.50228	Female HbA1c	-0.0517573	0.0771446	0.502276	FALSE	0.450124	FALSE
Cells_Cultured_fibroblasts (SLC47A1)	ENSG00000142494.13	rs2453580	17	19438321	19535008	C	T	0.383667	-0.839668	0.0284648	1.91889e-117	0.38791	-0.01461	0.018655	0.43352	Female HbA1c	0.0173997	0.0222171	0.433528	FALSE	0.613352	FALSE
Cells_EBV-transformed_lymphocytes (ACACB)	ENSG00000076555.16	rs11610260	12	109592483	109154678	C	T	0.196319	-0.674811	0.0745834	2.91173e-17	0.21453	0.0094405	0.022157	0.67005	Female HbA1c	-0.0139898	0.0328344	0.670055	FALSE	0.181538	FALSE
Cells_EBV-transformed_lymphocytes (ETFDH)	ENSG00000171503.13	rs151313765	4	158853375	157932223	C	T	0.00460123	-1.1054	0.333219	0.00103304	0.018659	-0.016436	0.069481	0.813	Female HbA1c	0.0148688	0.062856	0.813003	FALSE	0.0559577	FALSE
Cells_EBV-transformed_lymphocytes (GPD1)	ENSG00000167588.13	rs138529836	12	50017142	49623359	A	G	0.0122699	-1.01774	0.300457	0.000810553	0.013254	-0.048439	0.079643	0.54306	Female HbA1c	0.0475947	0.0782548	0.543054	FALSE	0.369909	FALSE
Cells_EBV-transformed_lymphocytes (PRKAA1)	ENSG00000132356.12	rs2081102	5	41662285	41662183	G	T	0.205521	0.127207	0.037603	0.000823139	0.18625	0.031891	0.023345	0.17191	Female HbA1c	0.250702	0.18352	0.171916	FALSE	1.86616	FALSE
Cells_EBV-transformed_lymphocytes (PRKAB2)	ENSG00000131791.8	rs116495139	1	146521821	147050259	T	C	0.00613497	-1.11941	0.245062	7.48802e-06	0.016965	0.11736	0.075445	0.11981	Female HbA1c	-0.104841	0.0673971	0.11981	FALSE	2.4198	FALSE
Cells_EBV-transformed_lymphocytes (PRKAG1)	ENSG00000181929.13	rs10783300	12	49407908	49014125	T	C	0.360429	0.198962	0.0335223	8.94724e-09	0.3903	-0.02936	0.018641	0.11526	Female HbA1c	-0.147566	0.0936913	0.115251	FALSE	2.4807	FALSE
Cells_EBV-transformed_lymphocytes (PRKAG2)	ENSG00000106617.15	rs6964957	7	151330390	151633304	T	C	0.415644	-0.207536	0.0410475	7.89418e-07	0.37176	-0.010495	0.018866	0.57803	Female HbA1c	0.0505695	0.0909047	0.578011	FALSE	0.309461	FALSE
Cells_EBV-transformed_lymphocytes (SLC47A1)	ENSG00000142494.13	rs1989379	17	19631420	19728107	A	G	0.404908	0.177284	0.0532421	0.000989733	0.41301	0.030728	0.018498	0.096682	Female HbA1c	0.173326	0.104341	0.0966828	FALSE	2.75943	FALSE
Colon_Sigmoid (ACACB)	ENSG00000076555.16	rs2160602	12	109680003	109242198	A	T	0.610048	-0.216035	0.0269195	1.57088e-14	0.60255	0.018306	0.018677	0.32702	Female HbA1c	-0.0847363	0.0864536	0.327019	FALSE	0.960667	FALSE
Colon_Sigmoid (ETFDH)	ENSG00000171503.13	rs11559290	4	159601676	158680524	T	C	0.787081	0.648717	0.051666	4.42292e-30	0.85662	0.0053277	0.025912	0.8371	Female HbA1c	0.00821267	0.0399435	0.837098	FALSE	0.0422744	FALSE
Colon_Sigmoid (PRKAA1)	ENSG00000132356.12	rs183944208	5	41440524	41440422	A	G	0.0203349	-0.263417	0.0702518	0.000207349	0.015396	0.004463	0.075123	0.95263	Female HbA1c	-0.0169427	0.285187	0.952626	FALSE	0.00352946	FALSE
Colon_Sigmoid (PRKAA2)	ENSG00000162409.12	rs9436996	1	56515736	56050063	A	G	0.0251196	0.273455	0.0720133	0.000172574	0.032285	0.0028074	0.052555	0.9574	Female HbA1c	0.0102664	0.192189	0.957399	FALSE	0.00285352	FALSE
Colon_Sigmoid (PRKAB1)	ENSG00000111725.11	rs6490266	12	120105740	119667935	A	C	0.279904	-0.151266	0.0292216	3.83039e-07	0.3065	0.034698	0.019693	0.078078	Female HbA1c	-0.229384	0.130188	0.0780784	FALSE	3.10445	FALSE
Colon_Sigmoid (PRKAG2)	ENSG00000106617.15	rs2727537	7	151373046	151675960	A	G	0.619617	0.136791	0.033003	4.27555e-05	0.64429	0.000868	0.019056	0.96367	Female HbA1c	0.00634545	0.139307	0.963669	FALSE	0.0020748	FALSE
Colon_Sigmoid (PRKAG3)	ENSG00000115592.11	rs359966	2	219839747	218975025	G	A	0.0215311	-0.977341	0.276103	0.000454897	0.0088212	-0.091345	0.097136	0.34702	Female HbA1c	0.0934628	0.099388	0.347021	FALSE	0.884319	FALSE
Colon_Sigmoid (SLC47A1)	ENSG00000142494.13	rs2453580	17	19438321	19535008	C	T	0.399522	-0.498517	0.0526056	4.19054e-19	0.38791	-0.01461	0.018655	0.43352	Female HbA1c	0.0293069	0.037421	0.433528	FALSE	0.613352	FALSE
Colon_Transverse (ACACB)	ENSG00000076555.16	rs4766537	12	109628794	109190989	A	G	0.165272	-0.151232	0.0312235	1.81432e-06	0.19083	0.021639	0.023174	0.35042	Female HbA1c	-0.143085	0.153235	0.350427	FALSE	0.871911	FALSE
Colon_Transverse (ETFDH)	ENSG00000171503.13	rs11559290	4	159601676	158680524	T	C	0.779289	0.295231	0.0329219	1.10639e-17	0.85662	0.0053277	0.025912	0.8371	Female HbA1c	0.0180459	0.0877686	0.837098	FALSE	0.0422744	FALSE
Colon_Transverse (GPD1)	ENSG00000167588.13	rs6580756	12	50887290	50493507	T	C	0.65795	0.169474	0.0477886	0.000435954	0.7015	0.050594	0.019847	0.010797	Female HbA1c	0.298535	0.117109	0.010797	TRUE	6.49843	FALSE
Colon_Transverse (PRKAA1)	ENSG00000132356.12	rs150940760	5	40983032	40982930	G	T	0.0146444	0.319424	0.0746771	2.35774e-05	0.017072	-0.037668	0.072023	0.60097	Female HbA1c	-0.117925	0.225478	0.600975	FALSE	0.273529	FALSE
Colon_Transverse (PRKAA2)	ENSG00000162409.12	rs145985385	1	57108091	56642418	A	C	0.00732218	-0.537148	0.129795	4.25e-05	0.0085804	-0.19478	0.1062	0.066637	Female HbA1c	0.362619	0.197711	0.0666411	FALSE	3.36387	FALSE
Colon_Transverse (PRKAB2)	ENSG00000131791.8	rs1495958	1	147287879	147815767	G	A	0.0554393	0.183669	0.0461905	8.278e-05	0.036024	0.070176	0.048974	0.15189	Female HbA1c	0.382079	0.266643	0.15188	FALSE	2.05327	FALSE
Colon_Transverse (SLC47A1)	ENSG00000142494.13	rs2252281	17	19437187	19533874	C	T	0.322785	-0.275144	0.0496364	5.34101e-08	0.38801	-0.014925	0.018668	0.424	Female HbA1c	0.0542443	0.0678481	0.424003	FALSE	0.639195	FALSE
Esophagus_Gastroesophageal_Junction (ACACB)	ENSG00000076555.16	rs1642029	12	109532594	109094789	G	C	0.00992556	0.786749	0.165821	3.10578e-06	0.014347	0.10686	0.079211	0.17732	Female HbA1c	0.135825	0.100681	0.177319	FALSE	1.81995	FALSE
Esophagus_Gastroesophageal_Junction (ETFDH)	ENSG00000171503.13	rs11559290	4	159601676	158680524	T	C	0.808933	0.520593	0.0478263	8.24529e-24	0.85662	0.0053277	0.025912	0.8371	Female HbA1c	0.0102339	0.049774	0.837098	FALSE	0.0422744	FALSE
Esophagus_Gastroesophageal_Junction (GPD1)	ENSG00000167588.13	rs546794343	12	50414055	50020272	T	G	0.0148883	0.720282	0.198422	0.000327906	0.012229	0.11511	0.087322	0.18742	Female HbA1c	0.159812	0.121233	0.187429	FALSE	1.73772	FALSE
Esophagus_Gastroesophageal_Junction (PRKAA1)	ENSG00000132356.12	rs28515155	5	40795108	40795006	C	T	0.403947	-0.144739	0.0217259	1.11848e-10	0.43348	-0.046293	0.018413	0.01193	Female HbA1c	0.319838	0.127215	0.011932	TRUE	6.32094	FALSE
Esophagus_Gastroesophageal_Junction (PRKAA2)	ENSG00000162409.12	rs7553414	1	57147522	56681849	A	G	0.0707196	-0.164065	0.0441776	0.000239335	0.042735	-0.0042349	0.044965	0.92496	Female HbA1c	0.0258123	0.274068	0.924964	FALSE	0.00887028	FALSE
Esophagus_Gastroesophageal_Junction (PRKAG2)	ENSG00000106617.15	rs6960581	7	151378555	151681469	C	T	0.368486	-0.128226	0.0260995	1.4095e-06	0.34993	0.010194	0.019063	0.5928	Female HbA1c	-0.0795003	0.148667	0.592821	FALSE	0.285961	FALSE
Esophagus_Gastroesophageal_Junction (SLC47A1)	ENSG00000142494.13	rs2453580	17	19438321	19535008	C	T	0.397022	-0.477114	0.0486276	3.96661e-20	0.38791	-0.01461	0.018655	0.43352	Female HbA1c	0.0306216	0.0390997	0.433528	FALSE	0.613352	FALSE
Esophagus_Mucosa (ACACB)	ENSG00000076555.16	rs61934267	12	109582605	109144800	T	G	0.0895765	-0.119377	0.0325736	0.000271736	0.10435	0.032334	0.031135	0.29903	Female HbA1c	-0.270856	0.260812	0.299033	FALSE	1.0785	FALSE
Esophagus_Mucosa (ETFDH)	ENSG00000171503.13	rs7438166	4	159579066	158657914	A	G	0.814332	0.164473	0.0304515	9.91202e-08	0.86192	0.0087685	0.026349	0.7393	Female HbA1c	0.0533127	0.160203	0.739298	FALSE	0.110745	FALSE
Esophagus_Mucosa (GPD1)	ENSG00000167588.13	rs7974890	12	49652647	49258864	C	T	0.865635	0.228336	0.0656584	0.00054632	0.83722	-0.046592	0.025348	0.066052	Female HbA1c	-0.20405	0.111012	0.0660486	FALSE	3.37859	FALSE
Esophagus_Mucosa (PRKAA1)	ENSG00000132356.12	rs2455303	5	40951944	40951842	G	A	0.821661	0.0839865	0.0198919	2.83608e-05	0.80016	0.021324	0.022686	0.34723	Female HbA1c	0.253898	0.270115	0.347237	FALSE	0.88353	FALSE
Esophagus_Mucosa (PRKAA2)	ENSG00000162409.12	rs12403897	1	57116651	56650978	C	G	0.251629	-0.0860637	0.0266176	0.0012977	0.29216	0.020618	0.02014	0.30598	Female HbA1c	-0.239567	0.234013	0.305961	FALSE	1.04803	FALSE
Esophagus_Mucosa (PRKAB2)	ENSG00000131791.8	rs1837984	1	146628742	147157163	G	T	0.476384	-0.142651	0.0275538	3.17571e-07	0.39592	-0.020169	0.018564	0.27727	Female HbA1c	0.141387	0.130136	0.277277	FALSE	1.18039	FALSE
Esophagus_Mucosa (PRKAG1)	ENSG00000181929.13	rs11168828	12	49422795	49029012	A	G	0.0602606	-0.143376	0.0384476	0.000212284	0.072405	0.017612	0.035126	0.61609	Female HbA1c	-0.122838	0.244992	0.616093	FALSE	0.251397	FALSE
Esophagus_Mucosa (PRKAG2)	ENSG00000106617.15	rs2727527	7	151347462	151650376	C	A	0.279316	-0.141089	0.0287136	1.18456e-06	0.30449	0.017135	0.020053	0.39283	Female HbA1c	-0.121448	0.14213	0.392836	FALSE	0.730146	FALSE
Esophagus_Mucosa (SLC47A1)	ENSG00000142494.13	rs2453580	17	19438321	19535008	C	T	0.40228	-0.510236	0.0367182	8.6808e-38	0.38791	-0.01461	0.018655	0.43352	Female HbA1c	0.0286338	0.0365615	0.433528	FALSE	0.613352	FALSE
Esophagus_Muscularis (ACACB)	ENSG00000076555.16	rs2160602	12	109680003	109242198	A	T	0.612299	-0.14646	0.0263564	4.5098e-08	0.60255	0.018306	0.018677	0.32702	Female HbA1c	-0.12499	0.127523	0.327019	FALSE	0.960667	FALSE
Esophagus_Muscularis (ETFDH)	ENSG00000171503.13	rs11559290	4	159601676	158680524	T	C	0.793226	0.390465	0.0374226	3.72258e-23	0.85662	0.0053277	0.025912	0.8371	Female HbA1c	0.0136445	0.0663619	0.837098	FALSE	0.0422744	FALSE
Esophagus_Muscularis (GPD1)	ENSG00000167588.13	rs7485241	12	50565320	50171537	T	C	0.026738	0.492775	0.153905	0.00145417	0.022018	-0.061125	0.06821	0.37019	Female HbA1c	-0.124042	0.13842	0.370184	FALSE	0.803048	FALSE
Esophagus_Muscularis (PRKAA1)	ENSG00000132356.12	rs12517210	5	40764440	40764338	C	T	0.370766	-0.0916847	0.0160387	1.88993e-08	0.44157	-0.049456	0.018293	0.0068606	Female HbA1c	0.539414	0.199521	0.00686036	TRUE	7.30917	FALSE
Esophagus_Muscularis (PRKAA2)	ENSG00000162409.12	rs114559354	1	56345476	55879803	C	T	0.0196078	0.276358	0.0695274	8.10167e-05	0.024906	0.019207	0.059196	0.74559	Female HbA1c	0.0695004	0.2142	0.745586	FALSE	0.105277	FALSE
Esophagus_Muscularis (PRKAB2)	ENSG00000131791.8	rs374237045	1	146597835	147126253	A	G	0.264706	-0.102354	0.0224505	6.49336e-06	0.28594	-0.030878	0.020122	0.1249	Female HbA1c	0.301678	0.196592	0.124897	FALSE	2.35481	FALSE
Esophagus_Muscularis (PRKAG2)	ENSG00000106617.15	rs6978142	7	151378505	151681419	G	A	0.377897	-0.154796	0.0226721	2.55808e-11	0.34912	0.010591	0.019066	0.57856	Female HbA1c	-0.0684191	0.123169	0.578559	FALSE	0.308571	FALSE
Esophagus_Muscularis (PRKAG3)	ENSG00000115592.11	rs114000016	2	220008105	219143383	A	C	0.0240642	-0.602261	0.17543	0.000647297	0.019297	-0.041631	0.067165	0.53537	Female HbA1c	0.0691245	0.111521	0.535369	FALSE	0.384191	FALSE
Esophagus_Muscularis (SLC47A1)	ENSG00000142494.13	rs35416333	17	19427842	19524529	C	CG	0.348485	-0.502261	0.0454557	1.68388e-25	0.38494	-0.015824	0.018834	0.40082	Female HbA1c	0.0315055	0.0374984	0.400806	FALSE	0.705907	FALSE
Heart_Atrial_Appendage (ACACB)	ENSG00000076555.16	rs2160602	12	109680003	109242198	A	T	0.61413	-0.142753	0.0227777	9.73909e-10	0.60255	0.018306	0.018677	0.32702	Female HbA1c	-0.128235	0.130834	0.327019	FALSE	0.960667	FALSE
Heart_Atrial_Appendage (ETFDH)	ENSG00000171503.13	rs6856561	4	159621185	158700033	T	A	0.245652	0.266449	0.019974	1.05397e-33	0.27185	0.0086467	0.020439	0.67225	Female HbA1c	0.0324516	0.0767089	0.672259	FALSE	0.178971	FALSE
Heart_Atrial_Appendage (GPD1)	ENSG00000167588.13	rs117919526	12	51325590	50931807	T	C	0.0195652	0.385595	0.12061	0.00150162	0.014064	-0.078931	0.079183	0.31886	Female HbA1c	-0.204699	0.205353	0.318853	FALSE	0.993645	FALSE
Heart_Atrial_Appendage (PRKAA1)	ENSG00000132356.12	rs980093	5	40717105	40717003	T	C	0.272826	0.0887462	0.0218599	5.93781e-05	0.24681	0.016845	0.021084	0.42431	Female HbA1c	0.189811	0.237576	0.424321	FALSE	0.638316	FALSE
Heart_Atrial_Appendage (PRKAA2)	ENSG00000162409.12	rs10493215	1	57579610	57113937	G	A	0.105435	-0.107444	0.0320409	0.000876528	0.11122	0.016269	0.028874	0.57313	Female HbA1c	-0.151418	0.268735	0.57313	FALSE	0.317474	FALSE
Heart_Atrial_Appendage (PRKAB2)	ENSG00000131791.8	rs11240142	1	147340315	147868183	T	G	0.05	-0.233908	0.0632614	0.000248946	0.047249	-0.012354	0.043007	0.77392	Female HbA1c	0.0528156	0.183863	0.773917	FALSE	0.0825158	FALSE
Heart_Atrial_Appendage (PRKAG1)	ENSG00000181929.13	rs117508520	12	49417360	49023577	A	G	0.0195652	0.221589	0.064574	0.000664335	0.014159	0.13034	0.077881	0.094221	Female HbA1c	0.588206	0.351466	0.0942134	FALSE	2.80087	FALSE
Heart_Atrial_Appendage (PRKAG3)	ENSG00000115592.11	rs35354127	2	219593329	218728606	A	G	0.048913	0.342012	0.0897225	0.000160221	0.051098	0.039903	0.041334	0.33436	Female HbA1c	0.116671	0.120855	0.334355	FALSE	0.931958	FALSE
Heart_Atrial_Appendage (SLC47A1)	ENSG00000142494.13	rs2252281	17	19437187	19533874	C	T	0.318282	-0.621616	0.0541491	1.77267e-26	0.38801	-0.014925	0.018668	0.424	Female HbA1c	0.02401	0.0300314	0.424003	FALSE	0.639195	FALSE
Heart_Left_Ventricle (ACACB)	ENSG00000076555.16	rs2160602	12	109680003	109242198	A	T	0.62	-0.092759	0.0185124	8.32956e-07	0.60255	0.018306	0.018677	0.32702	Female HbA1c	-0.19735	0.20135	0.327019	FALSE	0.960667	FALSE
Heart_Left_Ventricle (ETFDH)	ENSG00000171503.13	rs17843929	4	159637113	158715961	T	C	0.246667	0.233969	0.0185227	8.82428e-31	0.27273	0.0091043	0.02039	0.65524	Female HbA1c	0.0389124	0.0871483	0.65523	FALSE	0.199369	FALSE
Heart_Left_Ventricle (GPD1)	ENSG00000167588.13	rs112826760	12	49675392	49281609	T	C	0.0155556	0.55914	0.145261	0.000138988	0.014336	-0.020518	0.077409	0.79096	Female HbA1c	-0.0366956	0.138443	0.790964	FALSE	0.0702566	FALSE
Heart_Left_Ventricle (PRKAA1)	ENSG00000132356.12	rs59133000	5	40798974	40798872	T	C	0.287778	0.157019	0.0209001	4.18047e-13	0.2625	0.014618	0.020681	0.47968	Female HbA1c	0.093097	0.13171	0.479671	FALSE	0.499612	FALSE
Heart_Left_Ventricle (PRKAA2)	ENSG00000162409.12	rs493094	1	57559964	57094291	A	G	0.782222	0.0669439	0.0170046	9.82065e-05	0.76038	-0.011115	0.021296	0.60172	Female HbA1c	-0.166035	0.318117	0.60172	FALSE	0.27241	FALSE
Heart_Left_Ventricle (PRKAB2)	ENSG00000131791.8	rs12028924	1	146596306	147124724	C	T	0.47	-0.107931	0.0205426	2.48527e-07	0.4062	-0.01715	0.018487	0.35358	Female HbA1c	0.158898	0.171285	0.353574	FALSE	0.860588	FALSE
Heart_Left_Ventricle (PRKAG1)	ENSG00000181929.13	rs116868350	12	49793208	49399425	G	A	0.00777778	0.390594	0.0909998	2.24748e-05	0.015959	-0.097185	0.072739	0.18153	Female HbA1c	-0.248813	0.186227	0.181524	FALSE	1.78511	FALSE
Heart_Left_Ventricle (PRKAG2)	ENSG00000106617.15	rs150218549	7	151062852	151365766	A	G	0.0111111	0.467705	0.127431	0.000276956	0.011198	0.11111	0.094039	0.23737	Female HbA1c	0.237564	0.201065	0.237392	FALSE	1.39602	FALSE
Heart_Left_Ventricle (SLC47A1)	ENSG00000142494.13	rs157404	17	19722786	19819473	C	G	0.342222	0.124684	0.0346893	0.000368104	0.39648	-0.00029125	0.01864	0.98753	Female HbA1c	-0.00233591	0.149498	0.987534	FALSE	0.000244141	FALSE
Kidney_Cortex (ACACB)	ENSG00000076555.16	rs148498511	12	109361866	108968090	C	A	0.0145631	1.63583	0.27526	7.42112e-08	0.026782	-0.055865	0.058661	0.34092	Female HbA1c	-0.0341509	0.0358601	0.340926	FALSE	0.906944	FALSE
Kidney_Cortex (ETFDH)	ENSG00000171503.13	rs12499002	4	159458251	158537099	C	T	0.800971	0.4594	0.104663	3.52754e-05	0.851	0.0090608	0.025565	0.72302	Female HbA1c	0.0197231	0.0556487	0.723023	FALSE	0.125615	FALSE
Kidney_Cortex (GPD1)	ENSG00000167588.13	rs138859566	12	50000146	49606363	T	C	0.00970874	0.825834	0.2171	0.000281444	0.011506	0.018354	0.089599	0.83769	Female HbA1c	0.0222248	0.108495	0.837692	FALSE	0.0419619	FALSE
Kidney_Cortex (PRKAA1)	ENSG00000132356.12	rs62360762	5	41065729	41065627	C	G	0.252427	0.266342	0.0681016	0.000194966	0.24554	0.023833	0.02132	0.26364	Female HbA1c	0.0894827	0.0800475	0.263622	FALSE	1.24963	FALSE
Kidney_Cortex (PRKAA2)	ENSG00000162409.12	rs72670315	1	57320444	56854771	A	G	0.0242718	0.776327	0.226029	0.000953294	0.02577	0.037082	0.057305	0.51757	Female HbA1c	0.047766	0.0738155	0.517568	FALSE	0.418737	FALSE
Kidney_Cortex (PRKAG1)	ENSG00000181929.13	rs142012264	12	48653635	48259852	T	C	0.0242718	0.814578	0.24048	0.00110855	0.020273	-0.10666	0.064962	0.10062	Female HbA1c	-0.130939	0.0797493	0.100614	FALSE	2.69578	FALSE
Kidney_Cortex (PRKAG2)	ENSG00000106617.15	rs10238094	7	151529605	151832519	T	C	0.417476	-0.287758	0.0782374	0.000430207	0.4303	-0.030847	0.019061	0.10559	Female HbA1c	0.107198	0.0662397	0.105591	FALSE	2.61899	FALSE
Kidney_Cortex (SLC47A1)	ENSG00000142494.13	rs2244280	17	19459537	19556224	A	G	0.179612	-0.303164	0.0874271	0.000857538	0.21537	-0.0077042	0.022062	0.72693	Female HbA1c	0.0254126	0.0727725	0.726934	FALSE	0.121945	FALSE
Liver (ACACB)	ENSG00000076555.16	rs4766455	12	109641578	109203773	C	G	0.181992	-0.247659	0.0397944	2.67668e-09	0.19123	0.020342	0.023266	0.38195	Female HbA1c	-0.0821371	0.0939437	0.381942	FALSE	0.764441	FALSE
Liver (ETFDH)	ENSG00000171503.13	rs12505475	4	159635244	158714092	C	T	0.670498	-0.170014	0.0325382	4.25278e-07	0.68751	-0.0064349	0.019587	0.74252	Female HbA1c	0.0378492	0.115208	0.742512	FALSE	0.107931	FALSE
Liver (GPD1)	ENSG00000167588.13	rs560728231	12	50255178	49861395	G	A	0.00784314	-0.672876	0.174455	0.00015346	0.011118	-0.058084	0.088033	0.50938	Female HbA1c	0.086322	0.130831	0.509383	FALSE	0.435333	FALSE
Liver (PRKAA1)	ENSG00000132356.12	rs16871478	5	41572519	41572417	A	G	0.0114943	-0.615475	0.168884	0.000339332	0.0088552	0.046141	0.098815	0.64054	Female HbA1c	-0.0749681	0.160551	0.64054	FALSE	0.218036	FALSE
Liver (PRKAA2)	ENSG00000162409.12	rs4912407	1	57113001	56647328	G	A	0.856322	-0.500029	0.0916064	1.37272e-07	0.88449	-0.0013908	0.028391	0.96093	Female HbA1c	0.00278144	0.0567787	0.960929	FALSE	0.00239976	FALSE
Liver (PRKAG1)	ENSG00000181929.13	rs11168687	12	49090972	48697189	A	T	0.0574713	-0.247787	0.0629616	0.000113499	0.037065	-0.10502	0.049343	0.033299	Female HbA1c	0.423832	0.199135	0.0333067	TRUE	4.52994	FALSE
Liver (PRKAG2)	ENSG00000106617.15	rs183866651	7	150586964	150889876	A	G	0.00766284	1.13711	0.271356	4.12954e-05	0.01124	-0.046733	0.088839	0.59886	Female HbA1c	-0.041098	0.078127	0.598859	FALSE	0.27672	FALSE
Liver (SLC47A1)	ENSG00000142494.13	rs2453573	17	19452656	19549343	C	T	0.189655	-0.315543	0.0420196	1.76819e-12	0.19264	-0.011635	0.02306	0.61388	Female HbA1c	0.0368729	0.0730804	0.613873	FALSE	0.254574	FALSE
Lung (ACACB)	ENSG00000076555.16	rs1654885	12	109575191	109137386	G	A	0.881864	-0.22506	0.0313131	2.25119e-12	0.918996	-0.03599	0.033456	0.28204	Female HbA1c	0.159913	0.148654	0.282043	FALSE	1.15722	FALSE
Lung (ETFDH)	ENSG00000171503.13	rs11559290	4	159601676	158680524	T	C	0.793677	0.494504	0.0443464	4.33265e-26	0.85662	0.0053277	0.025912	0.8371	Female HbA1c	0.0107738	0.0524	0.837098	FALSE	0.0422744	FALSE
Lung (GPD1)	ENSG00000167588.13	rs4768940	12	51220761	50826978	A	G	0.24792	-0.12556	0.0333367	0.000184123	0.26399	-0.059359	0.020734	0.0041982	Female HbA1c	0.472754	0.165132	0.00419807	TRUE	8.19609	FALSE
Lung (PRKAA1)	ENSG00000132356.12	rs1645060	5	41391349	41391247	G	A	0.923461	-0.131578	0.0360796	0.000291601	0.932632	-0.040257	0.036221	0.26639	Female HbA1c	0.305955	0.275282	0.266385	FALSE	1.23527	FALSE
Lung (PRKAA2)	ENSG00000162409.12	rs113924375	1	57257458	56791785	C	T	0.0515807	-0.18822	0.0500426	0.000187911	0.058958	-0.019442	0.038573	0.61423	Female HbA1c	0.103294	0.204936	0.614239	FALSE	0.254048	FALSE
Lung (PRKAB2)	ENSG00000131791.8	rs6673268	1	146694245	147222653	C	T	0.415141	-0.0921923	0.0224295	4.5765e-05	0.35935	-0.029214	0.01891	0.12236	Female HbA1c	0.316881	0.205115	0.122371	FALSE	2.38671	FALSE
Lung (PRKAG1)	ENSG00000181929.13	rs150720921	12	50343173	49949390	C	T	0.014975	0.259153	0.0554189	3.71005e-06	0.018572	-0.035993	0.073424	0.62399	Female HbA1c	-0.138887	0.283323	0.623987	FALSE	0.240303	FALSE
Lung (PRKAG2)	ENSG00000106617.15	rs138063241	7	151481279	151784193	A	G	0.015807	-0.397461	0.10815	0.000261914	0.020366	0.022074	0.065631	0.73662	Female HbA1c	-0.0555375	0.165126	0.736618	FALSE	0.113121	FALSE
Lung (SLC47A1)	ENSG00000142494.13	rs2440164	17	19428610	19525297	G	A	0.379368	0.220987	0.0342969	2.62352e-10	0.3869	-0.015996	0.018735	0.3932	Female HbA1c	-0.0723843	0.0847787	0.393214	FALSE	0.72898	FALSE
Minor_Salivary_Gland (ACACB)	ENSG00000076555.16	rs4766601	12	109890080	109452275	C	G	0.238889	-0.24942	0.0599877	5.57073e-05	0.25108	0.052295	0.021021	0.012856	Female HbA1c	-0.209666	0.0842795	0.0128554	TRUE	6.1889	FALSE
Minor_Salivary_Gland (GPD1)	ENSG00000167588.13	rs72644869	12	50173780	49779997	C	G	0.0222222	-0.846589	0.242225	0.000635134	0.0030076	-0.15463	0.16745	0.35579	Female HbA1c	0.182651	0.197794	0.355778	FALSE	0.852741	FALSE
Minor_Salivary_Gland (PRKAA1)	ENSG00000132356.12	rs1692252	5	40722822	40722720	A	G	0.316667	0.153065	0.0427352	0.000470025	0.24657	0.015606	0.021102	0.45957	Female HbA1c	0.101957	0.137863	0.459573	FALSE	0.546935	FALSE
Minor_Salivary_Gland (PRKAA2)	ENSG00000162409.12	rs28365912	1	57045587	56579914	C	T	0.0138889	-1.15026	0.246253	6.95578e-06	0.0017917	0.16075	0.24048	0.50384	Female HbA1c	-0.139751	0.209066	0.503843	FALSE	0.446832	FALSE
Minor_Salivary_Gland (PRKAB2)	ENSG00000131791.8	rs72706414	1	146561044	147089497	C	T	0.247222	-0.287295	0.066881	3.23851e-05	0.27223	-0.023297	0.020451	0.25463	Female HbA1c	0.0810909	0.0711847	0.254636	FALSE	1.29769	FALSE
Minor_Salivary_Gland (PRKAG2)	ENSG00000106617.15	rs117824141	7	151562311	151865226	T	C	0.0138889	1.07623	0.22576	4.62876e-06	0.022638	0.060492	0.063469	0.34054	Female HbA1c	0.0562073	0.0589735	0.340542	FALSE	0.90839	FALSE
Minor_Salivary_Gland (SLC47A1)	ENSG00000142494.13	rs111905369	17	19493608	19590295	T	C	0.0388889	0.495003	0.138827	0.00049724	0.0449	0.019329	0.046377	0.67685	Female HbA1c	0.0390482	0.0936903	0.676839	FALSE	0.173705	FALSE
Muscle_Skeletal (ACACB)	ENSG00000076555.16	rs1642031	12	109562235	109124430	G	A	0.467524	0.0754098	0.0147281	3.88975e-07	0.41825	-0.038848	0.018447	0.035217	Female HbA1c	-0.515159	0.244623	0.0352109	TRUE	4.43492	FALSE
Muscle_Skeletal (ETFDH)	ENSG00000171503.13	rs17843966	4	159629814	158708662	C	A	0.251226	0.406378	0.016014	6.65895e-103	0.27287	0.0096511	0.020383	0.63587	Female HbA1c	0.0237491	0.0501577	0.635865	FALSE	0.224191	FALSE
Muscle_Skeletal (GPD1)	ENSG00000167588.13	rs11168935	12	49643188	49249405	T	C	0.179534	0.0695203	0.02099	0.000970706	0.21259	-0.0039484	0.023019	0.86381	Female HbA1c	-0.0567949	0.331112	0.863809	FALSE	0.0294218	FALSE
Muscle_Skeletal (PRKAA1)	ENSG00000132356.12	rs10071679	5	40743061	40742959	A	G	0.270552	0.156779	0.0211315	3.21402e-13	0.24681	0.016855	0.021075	0.42383	Female HbA1c	0.107508	0.134425	0.423848	FALSE	0.63962	FALSE
Muscle_Skeletal (PRKAB2)	ENSG00000131791.8	rs12028924	1	146596306	147124724	C	T	0.48223	-0.210936	0.0231176	6.60971e-19	0.4062	-0.01715	0.018487	0.35358	Female HbA1c	0.0813043	0.0876427	0.353574	FALSE	0.860588	FALSE
Muscle_Skeletal (PRKAG1)	ENSG00000181929.13	rs11168822	12	49405743	49011960	C	A	0.376232	-0.185765	0.0224831	6.50156e-16	0.39067	-0.029273	0.018636	0.11623	Female HbA1c	0.157581	0.10032	0.116234	FALSE	2.46734	FALSE
Muscle_Skeletal (PRKAG2)	ENSG00000106617.15	rs11980123	7	150622454	150925366	G	A	0.0294118	0.404295	0.0906866	9.53748e-06	0.0012474	-0.27534	0.27277	0.31278	Female HbA1c	-0.681037	0.674681	0.312772	FALSE	1.01893	FALSE
Muscle_Skeletal (PRKAG3)	ENSG00000115592.11	rs13014963	2	219533581	218668858	C	T	0.0171569	-0.278128	0.0853999	0.00117781	0.011542	0.23061	0.087701	0.0085511	Female HbA1c	-0.829151	0.315326	0.00855099	TRUE	6.91428	FALSE
Nerve_Tibial (ACACB)	ENSG00000076555.16	rs73195487	12	109569934	109132129	T	C	0.0269865	-0.244663	0.0462047	1.67335e-07	0.021981	-0.0062405	0.06207	0.91992	Female HbA1c	0.0255065	0.253696	0.919916	FALSE	0.0101082	FALSE
Nerve_Tibial (ETFDH)	ENSG00000171503.13	rs11559290	4	159601676	158680524	T	C	0.777361	0.76185	0.0294827	2.15532e-99	0.85662	0.0053277	0.025912	0.8371	Female HbA1c	0.00699311	0.0340119	0.837098	FALSE	0.0422744	FALSE
Nerve_Tibial (PRKAA1)	ENSG00000132356.12	rs4957352	5	40787523	40787421	T	C	0.278111	0.0736998	0.0141928	2.84585e-07	0.26437	0.01604	0.020586	0.43587	Female HbA1c	0.21764	0.279322	0.435879	FALSE	0.607106	FALSE
Nerve_Tibial (PRKAB1)	ENSG00000111725.11	rs6490266	12	120105740	119667935	A	C	0.326837	-0.220514	0.0203392	4.00548e-25	0.3065	0.034698	0.019693	0.078078	Female HbA1c	-0.157351	0.089305	0.0780784	FALSE	3.10445	FALSE
Nerve_Tibial (PRKAG1)	ENSG00000181929.13	rs11168838	12	49455006	49061223	T	A	0.2991	-0.0854027	0.0216178	8.72812e-05	0.36165	-0.041244	0.018941	0.029451	Female HbA1c	0.482936	0.221785	0.0294434	TRUE	4.7415	FALSE
Nerve_Tibial (PRKAG2)	ENSG00000106617.15	rs4726070	7	151328218	151631132	A	G	0.61919	0.0649108	0.0165598	9.88981e-05	0.60828	0.0028024	0.018616	0.88035	Female HbA1c	0.0431731	0.286794	0.880341	FALSE	0.0226614	FALSE
Nerve_Tibial (PRKAG3)	ENSG00000115592.11	rs881589	2	220352030	219487308	A	G	0.349325	0.17708	0.0469373	0.000177598	0.2979	0.0057015	0.019906	0.77456	Female HbA1c	0.0321973	0.112412	0.774556	FALSE	0.0820371	FALSE
Nerve_Tibial (SLC47A1)	ENSG00000142494.13	rs35416333	17	19427842	19524529	C	CG	0.330585	-0.544358	0.0376147	6.6301e-41	0.38494	-0.015824	0.018834	0.40082	Female HbA1c	0.0290691	0.0345986	0.400806	FALSE	0.705907	FALSE
Ovary (ACACB)	ENSG00000076555.16	rs11064687	12	110441730	110003925	G	A	0.0651042	0.466038	0.104487	1.57673e-05	0.043869	-0.036965	0.044338	0.40445	Female HbA1c	-0.0793176	0.0951382	0.404445	FALSE	0.695071	FALSE
Ovary (PRKAA1)	ENSG00000132356.12	rs113050214	5	39815637	39815535	G	A	0.0130208	0.603249	0.146008	5.91092e-05	0.016561	-0.0032204	0.07239	0.96452	Female HbA1c	-0.00533843	0.12	0.964516	FALSE	0.00197908	FALSE
Ovary (PRKAA2)	ENSG00000162409.12	rs12739184	1	57890250	57424578	G	A	0.140625	-0.283191	0.0723637	0.000136572	0.086145	0.014684	0.032583	0.65223	Female HbA1c	-0.0518519	0.115057	0.652231	FALSE	0.203098	FALSE
Ovary (PRKAB1)	ENSG00000111725.11	rs203327	12	120205095	119767291	G	T	0.859375	-0.456394	0.0867525	4.76233e-07	0.81853	0.0020386	0.023559	0.93104	Female HbA1c	-0.00446675	0.0516199	0.931044	FALSE	0.00748773	FALSE
Ovary (PRKAG1)	ENSG00000181929.13	rs73295327	12	50316341	49922558	T	C	0.0208333	0.687352	0.182149	0.000229647	0.0059185	0.049373	0.12055	0.68212	Female HbA1c	0.0718307	0.175383	0.682125	FALSE	0.167743	FALSE
Ovary (PRKAG2)	ENSG00000106617.15	rs117708737	7	152263920	152566835	A	G	0.0338542	-0.512512	0.12196	4.47542e-05	0.034044	-0.026775	0.052944	0.61305	Female HbA1c	0.0522427	0.103303	0.613051	FALSE	0.255756	FALSE
Ovary (SLC47A1)	ENSG00000142494.13	rs2252281	17	19437187	19533874	C	T	0.305263	-0.455463	0.0597953	2.51426e-12	0.38801	-0.014925	0.018668	0.424	Female HbA1c	0.0327689	0.0409869	0.424003	FALSE	0.639195	FALSE
Pancreas (ACACB)	ENSG00000076555.16	rs2878960	12	109577735	109139930	T	C	0.592541	0.371695	0.0318023	3.80211e-26	0.66783	-0.0083503	0.019326	0.66568	Female HbA1c	-0.0224655	0.0519942	0.665686	FALSE	0.18669	FALSE
Pancreas (ETFDH)	ENSG00000171503.13	rs13125160	4	159575633	158654481	T	C	0.824586	0.339	0.0606956	5.34267e-08	0.86132	0.0055082	0.0263	0.83411	Female HbA1c	0.0162484	0.0775811	0.834107	FALSE	0.043864	FALSE
Pancreas (GPD1)	ENSG00000167588.13	rs296768	12	50351886	49958103	G	A	0.951657	-0.497848	0.125651	9.34289e-05	0.998123	0.20235	0.21246	0.34088	Female HbA1c	-0.406449	0.426757	0.340887	FALSE	0.907094	FALSE
Pancreas (PRKAA1)	ENSG00000132356.12	rs1002423	5	40767458	40767356	T	C	0.287293	0.186634	0.0274905	6.30508e-11	0.26268	0.017636	0.020635	0.39274	Female HbA1c	0.0944951	0.110564	0.392737	FALSE	0.730451	FALSE
Pancreas (SLC47A1)	ENSG00000142494.13	rs2469846	17	18866404	18963091	T	C	0.214088	0.297237	0.081014	0.000289404	0.26484	-0.043843	0.020861	0.035582	Female HbA1c	-0.147502	0.0701831	0.0355819	TRUE	4.41703	FALSE
Pituitary (ACACB)	ENSG00000076555.16	rs3742027	12	109670468	109232663	C	T	0.916399	-0.297885	0.078266	0.000176721	0.89829	0.018407	0.030032	0.53994	Female HbA1c	-0.0617923	0.100817	0.539934	FALSE	0.375662	FALSE
Pituitary (ETFDH)	ENSG00000171503.13	rs11934794	4	159530713	158609561	C	G	0.173633	-0.86127	0.0625969	1.27893e-32	0.13913	-0.0074026	0.02624	0.77786	Female HbA1c	0.00859498	0.0304666	0.777858	FALSE	0.0795868	FALSE
Pituitary (GPD1)	ENSG00000167588.13	rs139247956	12	51324263	50930480	A	G	0.0209003	0.793965	0.143088	7.17241e-08	0.016835	-0.16239	0.074595	0.029486	Female HbA1c	-0.20453	0.0939525	0.0294839	TRUE	4.73914	FALSE
Pituitary (PRKAA1)	ENSG00000132356.12	rs325851	5	41040290	41040188	G	A	0.135048	-0.137575	0.0366894	0.000218936	0.15919	-0.025153	0.025008	0.31452	Female HbA1c	0.182831	0.181777	0.314513	FALSE	1.01163	FALSE
Pituitary (PRKAA2)	ENSG00000162409.12	rs11206920	1	57273552	56807879	C	A	0.0289389	-0.434564	0.125	0.000596612	0.023232	-0.088663	0.061601	0.15006	Female HbA1c	0.204027	0.141754	0.150062	FALSE	2.07162	FALSE
Pituitary (PRKAG2)	ENSG00000106617.15	rs117602246	7	152557358	152860273	T	C	0.00803859	-0.954736	0.268095	0.000440066	0.011106	0.17598	0.090827	0.052683	Female HbA1c	-0.184323	0.0951331	0.0526806	FALSE	3.75402	FALSE
Pituitary (PRKAG3)	ENSG00000115592.11	rs4485556	2	220157418	219292696	C	A	0.16881	-0.352793	0.0889785	9.53181e-05	0.18252	-0.029627	0.023581	0.20898	Female HbA1c	0.0839784	0.0668409	0.208974	FALSE	1.57852	FALSE
Pituitary (SLC47A1)	ENSG00000142494.13	rs72841991	17	19907019	20003706	A	G	0.0273312	-0.46395	0.147402	0.0018416	0.036971	-0.071855	0.048118	0.13536	Female HbA1c	0.154877	0.103714	0.135357	FALSE	2.22997	FALSE
Prostate (ACACB)	ENSG00000076555.16	rs188793330	12	109849067	109411262	A	C	0.0142349	0.525367	0.129423	6.77583e-05	0.014263	0.1095	0.081672	0.18	Female HbA1c	0.208426	0.155457	0.180009	FALSE	1.79755	FALSE
Prostate (ETFDH)	ENSG00000171503.13	rs17843929	4	159637113	158715961	T	C	0.231317	0.545932	0.0656656	8.52698e-15	0.27273	0.0091043	0.02039	0.65524	Female HbA1c	0.0166766	0.037349	0.65523	FALSE	0.199369	FALSE
Prostate (GPD1)	ENSG00000167588.13	rs4898505	12	49765700	49371917	G	T	0.983986	0.851578	0.292156	0.00391541	0.979527	0.19655	0.066187	0.0029828	Female HbA1c	0.230807	0.0777228	0.00298172	TRUE	8.81862	FALSE
Prostate (PRKAA1)	ENSG00000132356.12	rs72747957	5	40716236	40716134	C	T	0.0213523	0.268025	0.0840258	0.0016247	0.030721	-0.012668	0.052574	0.80958	Female HbA1c	-0.0472642	0.196153	0.80959	FALSE	0.0580596	FALSE
Prostate (PRKAA2)	ENSG00000162409.12	rs78120087	1	56118065	55652392	T	C	0.0854093	0.239797	0.0669076	0.000414113	0.078119	0.053113	0.033926	0.11746	Female HbA1c	0.221492	0.141478	0.117453	FALSE	2.45096	FALSE
Prostate (PRKAB1)	ENSG00000111725.11	rs113965854	12	120527211	120089407	T	C	0.0373665	0.396171	0.099632	9.41029e-05	0.044329	0.022079	0.044451	0.61941	Female HbA1c	0.055731	0.112202	0.619398	FALSE	0.246715	FALSE
Prostate (PRKAG1)	ENSG00000181929.13	rs4898510	12	50232691	49838908	A	G	0.0604982	0.225227	0.0592306	0.000184096	0.064471	-0.0079895	0.037042	0.82923	Female HbA1c	-0.0354731	0.164465	0.829231	FALSE	0.0465211	FALSE
Prostate (PRKAG3)	ENSG00000115592.11	rs11679550	2	220652298	219787576	A	G	0.0533808	-0.561964	0.169571	0.00107022	0.041384	0.030502	0.046144	0.50861	Female HbA1c	-0.0542775	0.082112	0.508601	FALSE	0.436944	FALSE
Prostate (SLC47A1)	ENSG00000142494.13	rs55661368	17	19427601	19524288	A	C	0.368327	-0.232951	0.0503592	6.26989e-06	0.38578	-0.015558	0.018773	0.40727	Female HbA1c	0.0667866	0.0805878	0.40725	FALSE	0.686816	FALSE
Skin_Not_Sun_Exposed_Suprapubic (ACACB)	ENSG00000076555.16	rs56809636	12	109866610	109428805	C	CT	0.402928	-0.113601	0.0193827	7.73111e-09	0.42637	0.023306	0.018554	0.20908	Female HbA1c	-0.205157	0.163326	0.209073	FALSE	1.57783	FALSE
Skin_Not_Sun_Exposed_Suprapubic (ETFDH)	ENSG00000171503.13	rs11934794	4	159530713	158609561	C	G	0.201849	-0.44089	0.0405364	3.37449e-25	0.13913	-0.0074026	0.02624	0.77786	Female HbA1c	0.0167901	0.059516	0.777858	FALSE	0.0795868	FALSE
Skin_Not_Sun_Exposed_Suprapubic (PRKAA1)	ENSG00000132356.12	rs381471	5	40820015	40819913	C	A	0.708783	0.0936166	0.0220453	2.52866e-05	0.72046	-0.033594	0.020236	0.096891	Female HbA1c	-0.358847	0.216158	0.0968922	FALSE	2.75597	FALSE
Skin_Not_Sun_Exposed_Suprapubic (PRKAA2)	ENSG00000162409.12	rs140354276	1	56417005	55951332	G	T	0.0469954	-0.158724	0.0424595	0.000203699	0.051297	-0.024243	0.042494	0.56835	Female HbA1c	0.152737	0.267723	0.568336	FALSE	0.325475	FALSE
Skin_Not_Sun_Exposed_Suprapubic (PRKAB2)	ENSG00000131791.8	rs115179956	1	146644199	147172620	A	C	0.281202	-0.267989	0.0202595	4.3229e-35	0.244	-0.028695	0.021266	0.17723	Female HbA1c	0.107075	0.079354	0.177229	FALSE	1.82071	FALSE
Skin_Not_Sun_Exposed_Suprapubic (PRKAG2)	ENSG00000106617.15	rs73490978	7	152557193	152860108	A	G	0.0238829	0.26508	0.0733392	0.00032722	0.013025	-0.016997	0.080704	0.8332	Female HbA1c	-0.0641203	0.304451	0.833192	FALSE	0.0443562	FALSE
Skin_Not_Sun_Exposed_Suprapubic (PRKAG3)	ENSG00000115592.11	rs11677276	2	218696949	217832226	A	G	0.435285	-0.140795	0.0404435	0.000536639	0.47809	0.017023	0.018216	0.35002	Female HbA1c	-0.120906	0.12938	0.350042	FALSE	0.873305	FALSE
Skin_Not_Sun_Exposed_Suprapubic (SLC47A1)	ENSG00000142494.13	rs2252281	17	19437187	19533874	C	T	0.314441	-0.180059	0.0263501	2.10688e-11	0.38801	-0.014925	0.018668	0.424	Female HbA1c	0.0828895	0.103677	0.424003	FALSE	0.639195	FALSE
Skin_Sun_Exposed_Lower_leg (ACACB)	ENSG00000076555.16	rs79081066	12	109639792	109201987	T	C	0.0286285	0.221481	0.0483106	5.41413e-06	0.0301	-0.088371	0.053339	0.097564	Female HbA1c	-0.399	0.240829	0.0975639	FALSE	2.74492	FALSE
Skin_Sun_Exposed_Lower_leg (ETFDH)	ENSG00000171503.13	rs11934794	4	159530713	158609561	C	G	0.197736	-0.424704	0.0360808	3.03025e-29	0.13913	-0.0074026	0.02624	0.77786	Female HbA1c	0.01743	0.0617842	0.777858	FALSE	0.0795868	FALSE
Skin_Sun_Exposed_Lower_leg (PRKAA1)	ENSG00000132356.12	rs4365874	5	40162498	40162396	A	G	0.0466045	0.128555	0.0365892	0.000471531	0.038329	0.025963	0.047404	0.58389	Female HbA1c	0.20196	0.368745	0.5839	FALSE	0.299971	FALSE
Skin_Sun_Exposed_Lower_leg (PRKAB2)	ENSG00000131791.8	rs1932977	1	146688941	147217371	C	T	0.276964	-0.205525	0.0164604	2.30939e-32	0.24904	-0.031473	0.021024	0.13439	Female HbA1c	0.153135	0.102294	0.134392	FALSE	2.24102	FALSE
Skin_Sun_Exposed_Lower_leg (PRKAG1)	ENSG00000181929.13	rs10875882	12	49260691	48866908	T	C	0.446072	-0.0631363	0.0163883	0.000127951	0.46352	0.014559	0.018406	0.42895	Female HbA1c	-0.230596	0.291528	0.428949	FALSE	0.625668	FALSE
Skin_Sun_Exposed_Lower_leg (PRKAG2)	ENSG00000106617.15	rs62480506	7	151592133	151895048	A	G	0.358309	-0.0794397	0.0190072	3.3029e-05	0.36265	-0.033147	0.019468	0.088633	Female HbA1c	0.41726	0.245066	0.0886354	FALSE	2.89898	FALSE
Skin_Sun_Exposed_Lower_leg (SLC47A1)	ENSG00000142494.13	rs2252281	17	19437187	19533874	C	T	0.3125	-0.249963	0.0265156	6.4718e-20	0.38801	-0.014925	0.018668	0.424	Female HbA1c	0.0597088	0.0746831	0.424003	FALSE	0.639195	FALSE
Small_Intestine_Terminal_Ileum (ACACB)	ENSG00000076555.16	rs11610260	12	109592483	109154678	C	T	0.228155	-0.166198	0.0437086	0.000201018	0.21453	0.0094405	0.022157	0.67005	Female HbA1c	-0.0568027	0.133317	0.670055	FALSE	0.181538	FALSE
Small_Intestine_Terminal_Ileum (ETFDH)	ENSG00000171503.13	rs12640231	4	159585319	158664167	C	A	0.747573	0.272078	0.0540481	1.24042e-06	0.8612	0.0077051	0.026281	0.76938	Female HbA1c	0.0283195	0.0965936	0.769384	FALSE	0.0859553	FALSE
Small_Intestine_Terminal_Ileum (PRKAA1)	ENSG00000132356.12	rs114185447	5	41202339	41202237	T	C	0.0169903	-0.500945	0.130032	0.000166775	0.016453	-0.026415	0.072141	0.71424	Female HbA1c	0.0527303	0.14401	0.714247	FALSE	0.134072	FALSE
Small_Intestine_Terminal_Ileum (PRKAG1)	ENSG00000181929.13	rs147072550	12	50212952	49819169	A	G	0.0121359	-0.320499	0.0991649	0.00148276	0.01678	0.039374	0.071811	0.58349	Female HbA1c	-0.122852	0.22406	0.583486	FALSE	0.300633	FALSE
Small_Intestine_Terminal_Ileum (SLC47A1)	ENSG00000142494.13	rs959071	17	19142226	19238913	T	C	0.303398	0.391919	0.105114	0.000263944	0.12673	0.012335	0.027399	0.65256	Female HbA1c	0.0314733	0.0699099	0.652567	FALSE	0.202679	FALSE
Spleen (ETFDH)	ENSG00000171503.13	rs7694443	4	159468949	158547797	A	G	0.790614	0.682272	0.0773316	3.35933e-16	0.85098	0.0089329	0.025545	0.72657	Female HbA1c	0.0130929	0.0374411	0.726569	FALSE	0.122285	FALSE
Spleen (GPD1)	ENSG00000167588.13	rs76003442	12	49752017	49358234	G	A	0.0180505	0.848549	0.252488	0.00091505	0.0088769	0.13154	0.097404	0.17688	Female HbA1c	0.155018	0.114789	0.176869	FALSE	1.82374	FALSE
Spleen (PRKAA1)	ENSG00000132356.12	rs79157925	5	40951723	40951621	T	C	0.1787	0.108722	0.0247208	1.69515e-05	0.16904	0.032649	0.024218	0.17762	Female HbA1c	0.300298	0.222752	0.177617	FALSE	1.81745	FALSE
Spleen (PRKAA2)	ENSG00000162409.12	rs7519509	1	57108143	56642470	T	C	0.49278	0.416381	0.0443765	7.84878e-18	0.5222	-0.019286	0.018231	0.29013	Female HbA1c	-0.0463182	0.0437844	0.290115	FALSE	1.11909	FALSE
Spleen (PRKAB1)	ENSG00000111725.11	rs11064932	12	120296642	119858838	A	G	0.0162455	0.652597	0.178609	0.000322489	0.016159	-0.086147	0.07442	0.24704	Female HbA1c	-0.132006	0.114037	0.247036	FALSE	1.33999	FALSE
Spleen (PRKAB2)	ENSG00000131791.8	rs12410188	1	146635310	147163731	A	T	0.220217	0.197772	0.0442367	1.24319e-05	0.28237	0.0040288	0.020272	0.84247	Female HbA1c	0.0203709	0.102502	0.842468	FALSE	0.0394965	FALSE
Spleen (PRKAG2)	ENSG00000106617.15	rs56076831	7	151246619	151549533	A	G	0.0162455	-0.77102	0.187672	5.60614e-05	0.025012	-0.04905	0.058294	0.40011	Female HbA1c	0.063617	0.0756063	0.40011	FALSE	0.707995	FALSE
Spleen (SLC47A1)	ENSG00000142494.13	rs78414095	17	19602603	19699290	C	A	0.0126354	1.34642	0.325029	4.88512e-05	0.011887	-0.08445	0.084228	0.31604	Female HbA1c	-0.0627219	0.062557	0.316037	FALSE	1.00528	FALSE
Stomach (ACACB)	ENSG00000076555.16	rs16939972	12	109568797	109130992	C	T	0.600737	0.146636	0.0308185	2.90445e-06	0.67233	-0.014816	0.01945	0.44621	Female HbA1c	-0.101039	0.132641	0.44621	FALSE	0.58026	FALSE
Stomach (ETFDH)	ENSG00000171503.13	rs11559290	4	159601676	158680524	T	C	0.775184	0.301705	0.0406436	9.41787e-13	0.85662	0.0053277	0.025912	0.8371	Female HbA1c	0.0176586	0.0858852	0.837098	FALSE	0.0422744	FALSE
Stomach (GPD1)	ENSG00000167588.13	rs7958572	12	49509441	49115658	G	C	0.385749	-0.180126	0.0534002	0.000829715	0.35116	-0.043416	0.019064	0.022763	Female HbA1c	0.241031	0.105837	0.0227635	TRUE	5.18647	FALSE
Stomach (PRKAA1)	ENSG00000132356.12	rs62357064	5	40955122	40955020	A	G	0.0159705	-0.335887	0.092103	0.000307428	0.018916	0.033215	0.070642	0.63823	Female HbA1c	-0.0988874	0.210315	0.638221	FALSE	0.221076	FALSE
Stomach (PRKAG2)	ENSG00000106617.15	rs4128397	7	151498562	151801476	G	A	0.224816	-0.143414	0.0320991	1.08012e-05	0.22652	-0.018203	0.021847	0.40473	Female HbA1c	0.126926	0.152335	0.40473	FALSE	0.694228	FALSE
Stomach (SLC47A1)	ENSG00000142494.13	rs35416333	17	19427842	19524529	C	CG	0.361179	-0.314456	0.038309	4.81559e-15	0.38494	-0.015824	0.018834	0.40082	Female HbA1c	0.0503218	0.0598939	0.400806	FALSE	0.705907	FALSE
Testis (ACACB)	ENSG00000076555.16	rs12013	12	109705611	109267806	G	A	0.823245	0.577042	0.0429255	2.11006e-33	0.81453	0.00049619	0.023372	0.98306	Female HbA1c	0.000859885	0.0405031	0.983062	FALSE	0.000450717	FALSE
Testis (ETFDH)	ENSG00000171503.13	rs12502341	4	159375036	158453884	G	A	0.674334	0.194475	0.0442479	1.47691e-05	0.74463	-0.020792	0.020855	0.31878	Female HbA1c	-0.106913	0.107237	0.318775	FALSE	0.993967	FALSE
Testis (GPD1)	ENSG00000167588.13	rs7136570	12	50529936	50136153	G	A	0.66586	-0.268056	0.0560345	2.55684e-06	0.62757	0.034326	0.018789	0.067717	Female HbA1c	-0.128055	0.0700936	0.0677118	FALSE	3.33764	FALSE
Testis (PRKAB1)	ENSG00000111725.11	rs7304996	12	120094699	119656894	A	C	0.289346	-0.180387	0.0281356	4.75994e-10	0.30662	0.033831	0.019725	0.086314	Female HbA1c	-0.187547	0.109348	0.0863208	FALSE	2.94168	FALSE
Testis (PRKAG1)	ENSG00000181929.13	rs10875910	12	49402393	49008610	C	G	0.311138	-0.268089	0.0360686	8.51103e-13	0.36046	-0.039271	0.018938	0.038114	Female HbA1c	0.146485	0.0706407	0.0381108	TRUE	4.30007	FALSE
Testis (PRKAG3)	ENSG00000115592.11	rs113467120	2	219710878	218846155	A	G	0.179177	0.313181	0.0703912	1.16576e-05	0.17502	-0.010098	0.024112	0.67537	Female HbA1c	-0.0322433	0.0769906	0.675366	FALSE	0.17539	FALSE
Thyroid (ACACB)	ENSG00000076555.16	rs11065409	12	109550603	109112798	G	A	0.183554	-0.36361	0.0281858	7.60011e-34	0.18397	0.036826	0.023548	0.11785	Female HbA1c	-0.101279	0.0647617	0.117848	FALSE	2.44569	FALSE
Thyroid (ETFDH)	ENSG00000171503.13	rs11559290	4	159601676	158680524	T	C	0.797357	0.555941	0.0386335	1.20832e-40	0.85662	0.0053277	0.025912	0.8371	Female HbA1c	0.00958321	0.0466093	0.837098	FALSE	0.0422744	FALSE
Thyroid (GPD1)	ENSG00000167588.13	rs117895796	12	49729637	49335854	T	C	0.010279	-0.643482	0.175258	0.000262116	0.011878	0.0064125	0.088634	0.94232	Female HbA1c	-0.00996531	0.137741	0.942325	FALSE	0.00523425	FALSE
Thyroid (PRKAA1)	ENSG00000132356.12	rs78117556	5	40895040	40894938	G	A	0.14978	0.110607	0.0210444	2.03879e-07	0.15073	0.028853	0.025434	0.25663	Female HbA1c	0.260861	0.229949	0.256616	FALSE	1.28692	FALSE
Thyroid (PRKAA2)	ENSG00000162409.12	rs10789041	1	57147386	56681713	G	A	0.443466	0.0943329	0.0226199	3.48172e-05	0.46362	-0.028443	0.018328	0.12069	Female HbA1c	-0.301517	0.194291	0.120689	FALSE	2.40836	FALSE
Thyroid (PRKAB1)	ENSG00000111725.11	rs11064881	12	120146925	119709120	A	G	0.0712188	0.243156	0.0525509	4.53101e-06	0.073564	0.015661	0.034769	0.6524	Female HbA1c	0.0644072	0.142991	0.6524	FALSE	0.202887	FALSE
Thyroid (PRKAG2)	ENSG00000106617.15	rs4726082	7	151373943	151676857	C	G	0.154919	0.28458	0.0416466	2.01316e-11	0.13636	-0.0051084	0.026547	0.84741	Female HbA1c	-0.0179507	0.0932848	0.847407	FALSE	0.0370287	FALSE
Thyroid (SLC47A1)	ENSG00000142494.13	rs2453578	17	19430645	19527332	C	T	0.387665	-0.57678	0.0338834	1.80037e-53	0.38774	-0.016494	0.018716	0.37816	Female HbA1c	0.0285967	0.0324491	0.378167	FALSE	0.776651	FALSE
Uterus (ACACB)	ENSG00000076555.16	rs117328207	12	108618081	108224304	T	C	0.0197368	-0.559253	0.168216	0.0011943	0.012266	0.11431	0.082435	0.16555	Female HbA1c	-0.204398	0.147402	0.165543	FALSE	1.92285	FALSE
Uterus (ETFDH)	ENSG00000171503.13	rs11559290	4	159601676	158680524	T	C	0.776316	0.765047	0.103978	3.21334e-11	0.85662	0.0053277	0.025912	0.8371	Female HbA1c	0.00696389	0.0338698	0.837098	FALSE	0.0422744	FALSE
Uterus (GPD1)	ENSG00000167588.13	rs416959	12	50336638	49942855	G	T	0.243421	0.413148	0.114584	0.000464837	0.17761	0.045975	0.023999	0.05541	Female HbA1c	0.11128	0.0580881	0.0554027	FALSE	3.66992	FALSE
Uterus (PRKAA1)	ENSG00000132356.12	rs7712533	5	40968030	40967928	C	T	0.259868	-0.14263	0.0406221	0.000642162	0.25585	-0.019431	0.020872	0.35186	Female HbA1c	0.136234	0.146337	0.351874	FALSE	0.866687	FALSE
Uterus (PRKAA2)	ENSG00000162409.12	rs72676937	1	57988011	57522339	T	C	0.230263	0.297924	0.0773525	0.000195155	0.26861	-0.0014512	0.020684	0.94407	Female HbA1c	-0.00487104	0.0694271	0.944066	FALSE	0.0049225	FALSE
Uterus (PRKAB1)	ENSG00000111725.11	rs3847965	12	120375751	119937947	A	C	0.641447	-0.255366	0.0682745	0.000290374	0.65905	0.013172	0.019311	0.49517	Female HbA1c	-0.0515809	0.0756209	0.495177	FALSE	0.465258	FALSE
Uterus (PRKAB2)	ENSG00000131791.8	rs615558	1	146527750	147056188	G	A	0.733553	-0.194941	0.056836	0.000843872	0.71255	-0.0062234	0.020092	0.75676	Female HbA1c	0.0319245	0.103067	0.756755	FALSE	0.0959421	FALSE
Uterus (PRKAG1)	ENSG00000181929.13	rs11168827	12	49419677	49025894	C	G	0.342105	-0.138661	0.0387871	0.000516646	0.39003	-0.029351	0.018644	0.11543	Female HbA1c	0.211675	0.134457	0.115421	FALSE	2.47838	FALSE
Uterus (PRKAG2)	ENSG00000106617.15	rs35969034	7	151443127	151746041	T	G	0.0822368	-0.457848	0.105885	3.3175e-05	0.10375	-0.028114	0.030114	0.35052	Female HbA1c	0.0614047	0.0657729	0.350518	FALSE	0.871582	FALSE
Uterus (SLC47A1)	ENSG00000142494.13	rs2656417	17	18475630	18572316	C	T	0.381579	-0.275466	0.0666726	6.93569e-05	0.47286	-0.015469	0.018635	0.40649	Female HbA1c	0.0561558	0.067649	0.40648	FALSE	0.689074	FALSE
Vagina (ACACB)	ENSG00000076555.16	rs4766630	12	110185125	109747320	T	C	0.0264706	0.363973	0.104328	0.000661421	0.02547	-0.0062347	0.060538	0.91797	Female HbA1c	-0.0171296	0.166326	0.917972	FALSE	0.0106066	FALSE
Vagina (ETFDH)	ENSG00000171503.13	rs7694443	4	159468949	158547797	A	G	0.844118	0.46631	0.098591	5.73184e-06	0.85098	0.0089329	0.025545	0.72657	Female HbA1c	0.0191566	0.0547812	0.726569	FALSE	0.122285	FALSE
Vagina (GPD1)	ENSG00000167588.13	rs79376950	12	50135756	49741973	A	C	0.00294118	2.69648	0.876831	0.0025605	0.012842	-0.077553	0.080763	0.33693	Female HbA1c	-0.0287608	0.0299513	0.336927	FALSE	0.922088	FALSE
Vagina (PRKAB1)	ENSG00000111725.11	rs76548188	12	120043649	119605844	A	G	0.0617647	0.58605	0.121934	4.1478e-06	0.06264	0.005648	0.03749	0.88025	Female HbA1c	0.0096374	0.0639707	0.880249	FALSE	0.0226965	FALSE
Vagina (PRKAG1)	ENSG00000181929.13	rs11519808	12	49704734	49310951	C	T	0.147059	-0.148725	0.0422233	0.000589401	0.14416	0.019846	0.028125	0.48041	Female HbA1c	-0.133441	0.189107	0.480415	FALSE	0.497922	FALSE
Vagina (PRKAG3)	ENSG00000115592.11	rs35499393	2	220488040	219623318	C	T	0.244118	-0.343452	0.0920796	0.000284124	0.2756	-0.030732	0.020346	0.13093	Female HbA1c	0.0894798	0.0592397	0.130924	FALSE	2.28152	FALSE
Vagina (SLC47A1)	ENSG00000142494.13	rs34348435	17	19757634	19854321	C	G	0.0352941	0.461833	0.147248	0.0021121	0.038954	0.082361	0.04883	0.091667	Female HbA1c	0.178335	0.105731	0.0916633	FALSE	2.84492	FALSE
Whole_Blood (ACACB)	ENSG00000076555.16	rs11610260	12	109592483	109154678	C	T	0.205	-0.416852	0.0372132	5.49668e-27	0.21453	0.0094405	0.022157	0.67005	Female HbA1c	-0.0226471	0.0531532	0.670055	FALSE	0.181538	FALSE
Whole_Blood (ETFDH)	ENSG00000171503.13	rs55936281	4	159648596	158727444	T	C	0.246875	0.160309	0.027506	8.4098e-09	0.27385	0.011884	0.020385	0.5599	Female HbA1c	0.0741318	0.127161	0.559908	FALSE	0.339863	FALSE
Whole_Blood (GPD1)	ENSG00000167588.13	rs11169153	12	50168870	49775087	G	A	0.078125	-0.237572	0.0655947	0.000312796	0.035188	-0.0038294	0.049314	0.9381	Female HbA1c	0.0161189	0.207575	0.938104	FALSE	0.00603005	FALSE
Whole_Blood (PRKAA1)	ENSG00000132356.12	rs57806386	5	40699186	40699084	C	A	0.26625	0.0692304	0.0130907	1.63138e-07	0.24695	0.016717	0.021082	0.42781	Female HbA1c	0.241469	0.304519	0.427806	FALSE	0.628772	FALSE
Whole_Blood (PRKAB1)	ENSG00000111725.11	rs6490266	12	120105740	119667935	A	C	0.321875	-0.391895	0.0264135	1.01611e-43	0.3065	0.034698	0.019693	0.078078	Female HbA1c	-0.088539	0.0502507	0.0780784	FALSE	3.10445	FALSE
Whole_Blood (PRKAG2)	ENSG00000106617.15	rs35503973	7	151572394	151875309	A	C	0.37	0.104019	0.0236212	1.22389e-05	0.4057	0.049876	0.018575	0.007251	Female HbA1c	0.479489	0.178573	0.0072505	TRUE	7.20984	FALSE
SNP, single nucleotide polymorphism; EAF, effect allele frequency; SE, standard error
XY: the effect of tissue-specifc cis-eQTL on female HbA1c

## Sheet: S6
Supplementary Table 6: Association of tissue-specifc cis-eQTL variants with male HbA1c
Variant information								Variant - Exposure associations				Variant - Outcome associations					Exposure - Outcome association			Instrument selection
Tissue (Gene)	Ensembl	SNP	Chromosome	Position (hg19)	Position (hg38)	Effect allele	Other allele	EAF. exposure	Beta. exposure	SE. exposure	P value. exposure	EAF. outcome	Beta. outcome	SE. outcome	P value. outcome	Outcome	Beta. XY	SE. XY	P value. XY	P value.XY<0.05	F statistic	F statistic>10
Adipose_Visceral_Omentum (PRKAG1)	ENSG00000181929.13	rs2408955	12	48499131	48105348	T	G	0.519692	0.0791162	0.0179321	1.24863e-05	0.51674	0.32993	0.025601	5.5288e-38	Male HbA1c	4.1702	0.323587	5.30095e-38	TRUE	166.085	TRUE
Artery_Coronary (PRKAG1)	ENSG00000181929.13	rs75489029	12	48949095	48555312	A	G	0.106343	0.185738	0.0536923	0.00065401	0.098144	0.17277	0.043128	6.1803e-05	Male HbA1c	0.930181	0.232198	6.17603e-05	TRUE	16.0479	TRUE
Artery_Tibial (PRKAG1)	ENSG00000181929.13	rs17237198	12	48953932	48560149	A	G	0.0914369	0.131763	0.035771	0.000250176	0.09596	0.18213	0.043393	2.7037e-05	Male HbA1c	1.38225	0.329326	2.70211e-05	TRUE	17.6167	TRUE
Kidney_Cortex (GPD1)	ENSG00000167588.13	rs138859566	12	50000146	49606363	T	C	0.00970874	0.825834	0.2171	0.000281444	0.011507	-0.42653	0.1264	0.00074006	Male HbA1c	-0.516484	0.153057	0.000739644	TRUE	11.3869	TRUE
Adipose_Subcutaneous (ACACB)	ENSG00000076555.16	rs7966218	12	109600214	109162409	G	A	0.851617	-0.0710268	0.0176519	6.41138e-05	0.87975	0.050014	0.039381	0.20408	Male HbA1c	-0.704157	0.554453	0.204083	FALSE	1.61291	FALSE
Adipose_Subcutaneous (ETFDH)	ENSG00000171503.13	rs11559290	4	159601676	158680524	T	C	0.791842	0.484912	0.0293446	2.30979e-51	0.85662	-0.021196	0.036449	0.56088	Male HbA1c	-0.043711	0.0751662	0.560887	FALSE	0.338171	FALSE
Adipose_Subcutaneous (PRKAA1)	ENSG00000132356.12	rs75461788	5	40951608	40951506	C	T	0.0344585	0.187497	0.0488	0.000134095	0.03364	-0.12019	0.072308	0.096489	Male HbA1c	-0.641024	0.385649	0.0964737	FALSE	2.76289	FALSE
Adipose_Subcutaneous (PRKAA2)	ENSG00000162409.12	rs112596742	1	57068847	56603174	T	C	0.045007	0.22033	0.046956	3.30489e-06	0.044855	-0.0054888	0.063921	0.93157	Male HbA1c	-0.0249117	0.290115	0.931571	FALSE	0.0073734	FALSE
Adipose_Subcutaneous (PRKAB2)	ENSG00000131791.8	rs930495	1	146634514	147162935	G	T	0.433896	-0.135681	0.0229409	5.42117e-09	0.36181	0.01705	0.026596	0.52148	Male HbA1c	-0.125662	0.196019	0.521475	FALSE	0.410976	FALSE
Adipose_Subcutaneous (PRKAG1)	ENSG00000181929.13	rs61161207	12	48790972	48397189	C	T	0.0309423	-0.211098	0.0548391	0.000130271	0.01292	0.11855	0.11334	0.29559	Male HbA1c	-0.561588	0.536907	0.295576	FALSE	1.09405	FALSE
Adipose_Subcutaneous (PRKAG2)	ENSG00000106617.15	rs57314786	7	151131711	151434625	T	C	0.0189873	0.241852	0.0716303	0.000778812	0.024708	0.16743	0.086653	0.053339	Male HbA1c	0.692283	0.358289	0.0533361	FALSE	3.73336	FALSE
Adipose_Subcutaneous (PRKAG3)	ENSG00000115592.11	rs72966064	2	219689522	218824799	A	G	0.033052	0.461723	0.121015	0.00014912	0.029337	-0.072843	0.077388	0.34657	Male HbA1c	-0.157763	0.167607	0.346567	FALSE	0.885989	FALSE
Adipose_Subcutaneous (SLC47A1)	ENSG00000142494.13	rs2252281	17	19437187	19533874	C	T	0.306108	-0.37042	0.0444026	4.46833e-16	0.38844	-0.0047099	0.026308	0.85791	Male HbA1c	0.012715	0.0710221	0.857915	FALSE	0.0320515	FALSE
Adipose_Visceral_Omentum (ACACB)	ENSG00000076555.16	rs12372326	12	108876936	108483159	C	T	0.0179795	-0.208791	0.0582761	0.000372294	0.01414	0.064754	0.10909	0.55278	Male HbA1c	-0.310138	0.522484	0.552791	FALSE	0.352341	FALSE
Adipose_Visceral_Omentum (ETFDH)	ENSG00000171503.13	rs7698657	4	159557521	158636369	A	G	0.178082	-0.264177	0.0297608	1.14828e-17	0.13875	0.010396	0.037002	0.77874	Male HbA1c	-0.0393524	0.140065	0.778743	FALSE	0.0789373	FALSE
Adipose_Visceral_Omentum (GPD1)	ENSG00000167588.13	rs41439649	12	51398511	51004728	A	G	0.11387	0.11686	0.0251944	4.46156e-06	0.15274	0.097487	0.036126	0.0069647	Male HbA1c	0.83422	0.309139	0.0069647	TRUE	7.28205	FALSE
Adipose_Visceral_Omentum (PRKAA1)	ENSG00000132356.12	rs10066459	5	40675534	40675432	T	G	0.419521	-0.0772101	0.01691	6.22933e-06	0.48104	-0.03273	0.025628	0.20157	Male HbA1c	0.423908	0.331925	0.20156	FALSE	1.63103	FALSE
Adipose_Visceral_Omentum (PRKAA2)	ENSG00000162409.12	rs2281598	1	57395434	56929761	G	C	0.134418	0.105966	0.0333924	0.00159704	0.13898	0.018706	0.037053	0.61367	Male HbA1c	0.176528	0.349669	0.613668	FALSE	0.254868	FALSE
Adipose_Visceral_Omentum (PRKAB2)	ENSG00000131791.8	rs2083719	1	146593892	147122310	G	C	0.418664	-0.118159	0.0184667	3.53483e-10	0.37505	0.013051	0.026463	0.62188	Male HbA1c	-0.110453	0.223961	0.621886	FALSE	0.243226	FALSE
Adipose_Visceral_Omentum (PRKAG2)	ENSG00000106617.15	rs10952355	7	152183485	152486400	A	G	0.633562	0.100145	0.0266148	0.0001874	0.67214	-0.014069	0.027296	0.60628	Male HbA1c	-0.140486	0.272565	0.606257	FALSE	0.265661	FALSE
Adipose_Visceral_Omentum (SLC47A1)	ENSG00000142494.13	rs2252281	17	19437187	19533874	C	T	0.313691	-0.464931	0.0518796	5.9062e-18	0.38844	-0.0047099	0.026308	0.85791	Male HbA1c	0.0101303	0.0565847	0.857915	FALSE	0.0320515	FALSE
Adrenal_Gland (ACACB)	ENSG00000076555.16	rs7305012	12	109568281	109130476	A	G	0.188136	-0.293102	0.0531364	8.95436e-08	0.18066	-0.019513	0.033309	0.55799	Male HbA1c	0.0665741	0.113643	0.557998	FALSE	0.343182	FALSE
Adrenal_Gland (GPD1)	ENSG00000167588.13	rs111463364	12	50942952	50549169	C	T	0.0474576	-0.529282	0.169039	0.00195737	0.040202	-0.038601	0.065896	0.55802	Male HbA1c	0.0729309	0.124501	0.558019	FALSE	0.343146	FALSE
Adrenal_Gland (PRKAA1)	ENSG00000132356.12	rs59585832	5	40744038	40743936	T	C	0.184746	0.17046	0.0403975	3.47287e-05	0.17212	-0.0289	0.033908	0.39405	Male HbA1c	-0.169541	0.198921	0.394044	FALSE	0.726426	FALSE
Adrenal_Gland (PRKAA2)	ENSG00000162409.12	rs2796534	1	57139824	56674151	A	G	0.481356	-0.201523	0.0610729	0.00111494	0.47397	-0.032435	0.025633	0.20575	Male HbA1c	0.160949	0.127196	0.205742	FALSE	1.60114	FALSE
Adrenal_Gland (PRKAG1)	ENSG00000181929.13	rs145667971	12	49545331	49151548	G	A	0.0271186	0.315036	0.0868821	0.00035148	0.031454	0.013104	0.078734	0.86782	Male HbA1c	0.0415952	0.249921	0.867816	FALSE	0.0277002	FALSE
Adrenal_Gland (SLC47A1)	ENSG00000142494.13	rs2453584	17	19443445	19540132	C	G	0.354237	0.23431	0.0412016	3.74455e-08	0.38661	-0.011364	0.026833	0.67192	Male HbA1c	-0.0484999	0.114519	0.671924	FALSE	0.179359	FALSE
Artery_Aorta (ACACB)	ENSG00000076555.16	rs11610260	12	109592483	109154678	C	T	0.222458	-0.172876	0.0365752	3.16308e-06	0.21408	-0.010442	0.03115	0.73746	Male HbA1c	0.0604017	0.180187	0.737462	FALSE	0.11237	FALSE
Artery_Aorta (ETFDH)	ENSG00000171503.13	rs11559290	4	159601676	158680524	T	C	0.797669	0.625548	0.0601157	1.29523e-22	0.85662	-0.021196	0.036449	0.56088	Male HbA1c	-0.0338839	0.0582673	0.560887	FALSE	0.338171	FALSE
Artery_Aorta (GPD1)	ENSG00000167588.13	rs140324504	12	50141844	49748061	A	G	0.0158898	-0.791932	0.213434	0.000236032	0.01198	-0.043192	0.12445	0.72854	Male HbA1c	0.05454	0.157147	0.728544	FALSE	0.120453	FALSE
Artery_Aorta (PRKAA1)	ENSG00000132356.12	rs10039983	5	40679789	40679687	T	C	0.42161	-0.0954024	0.0201075	2.90763e-06	0.48124	-0.033191	0.025636	0.19543	Male HbA1c	0.347905	0.268714	0.195423	FALSE	1.67626	FALSE
Artery_Aorta (PRKAA2)	ENSG00000162409.12	rs12138068	1	57291866	56826193	A	G	0.0476695	-0.242714	0.0674196	0.000357921	0.039326	0.08043	0.066762	0.22831	Male HbA1c	-0.331378	0.275064	0.228309	FALSE	1.45137	FALSE
Artery_Aorta (PRKAB1)	ENSG00000111725.11	rs7960723	12	120099521	119661716	A	G	0.307203	-0.228765	0.0337356	4.27266e-11	0.3067	-0.026954	0.027768	0.33169	Male HbA1c	0.117824	0.121382	0.331705	FALSE	0.942231	FALSE
Artery_Aorta (PRKAB2)	ENSG00000131791.8	rs6689155	1	146635840	147164261	T	C	0.456568	-0.122494	0.026509	5.15563e-06	0.3882	0.030758	0.026222	0.24081	Male HbA1c	-0.251098	0.214068	0.240802	FALSE	1.37589	FALSE
Artery_Aorta (PRKAG1)	ENSG00000181929.13	rs181433805	12	49642428	49248645	T	C	0.065678	0.167244	0.0490373	0.000713967	0.06893	-0.1109	0.051695	0.031925	Male HbA1c	-0.663103	0.309099	0.0319309	TRUE	4.60221	FALSE
Artery_Aorta (PRKAG2)	ENSG00000106617.15	rs73480022	7	151334737	151637651	C	T	0.126059	0.217608	0.0392652	5.4194e-08	0.12072	-0.075044	0.039303	0.05622	Male HbA1c	-0.344859	0.180614	0.0562143	FALSE	3.6457	FALSE
Artery_Aorta (SLC47A1)	ENSG00000142494.13	rs2252281	17	19437187	19533874	C	T	0.305556	-0.41189	0.0494286	1.25986e-15	0.38844	-0.0047099	0.026308	0.85791	Male HbA1c	0.0114348	0.0638714	0.857915	FALSE	0.0320515	FALSE
Artery_Coronary (ACACB)	ENSG00000076555.16	rs10778658	12	109280535	108886759	C	A	0.712687	0.145903	0.0344033	3.31783e-05	0.68078	0.017065	0.027856	0.54013	Male HbA1c	0.116961	0.190921	0.540131	FALSE	0.375297	FALSE
Artery_Coronary (ETFDH)	ENSG00000171503.13	rs7684527	4	159560883	158639731	A	G	0.802239	0.411256	0.0616525	2.16069e-10	0.86132	-0.01084	0.03701	0.7696	Male HbA1c	-0.0263583	0.0899926	0.769603	FALSE	0.0857868	FALSE
Artery_Coronary (GPD1)	ENSG00000167588.13	rs79321848	12	51150194	50756411	A	G	0.0671642	-0.305147	0.0696583	1.85623e-05	0.0698	-0.046048	0.05055	0.36234	Male HbA1c	0.150904	0.165658	0.362327	FALSE	0.829811	FALSE
Artery_Coronary (PRKAA1)	ENSG00000132356.12	rs76803159	5	39888896	39888794	T	C	0.011194	-0.463115	0.136013	0.00079084	0.0096697	-0.16539	0.13163	0.20894	Male HbA1c	0.357125	0.284227	0.208943	FALSE	1.57873	FALSE
Artery_Coronary (PRKAB1)	ENSG00000111725.11	rs2727708	12	119661039	119223234	T	C	0.485075	0.167124	0.0439873	0.000189283	0.50754	0.019743	0.025711	0.44256	Male HbA1c	0.118134	0.153844	0.442558	FALSE	0.589642	FALSE
Artery_Coronary (PRKAG2)	ENSG00000106617.15	rs73158151	7	151379827	151682741	C	T	0.272388	-0.149911	0.039389	0.000184666	0.32825	0.026279	0.027199	0.33397	Male HbA1c	-0.175297	0.181434	0.333957	FALSE	0.933495	FALSE
Artery_Coronary (PRKAG3)	ENSG00000115592.11	rs115194510	2	220431802	219567080	A	G	0.016791	-0.887358	0.254511	0.000594212	0.022085	-0.077055	0.087418	0.37807	Male HbA1c	0.0868364	0.0985149	0.378072	FALSE	0.776962	FALSE
Artery_Coronary (SLC47A1)	ENSG00000142494.13	rs7405847	17	19423617	19520304	C	T	0.550373	0.297635	0.0558481	2.50264e-07	0.45939	-0.0098363	0.026022	0.70543	Male HbA1c	-0.0330482	0.0874292	0.705431	FALSE	0.142884	FALSE
Artery_Tibial (ACACB)	ENSG00000076555.16	rs11609393	12	109592558	109154753	G	C	0.203919	-0.128323	0.0240348	1.31354e-07	0.21415	-0.010726	0.031147	0.73057	Male HbA1c	0.083586	0.242723	0.73057	FALSE	0.118589	FALSE
Artery_Tibial (ETFDH)	ENSG00000171503.13	rs11559290	4	159601676	158680524	T	C	0.778665	0.541675	0.0393336	7.8541e-38	0.85662	-0.021196	0.036449	0.56088	Male HbA1c	-0.0391305	0.0672894	0.560887	FALSE	0.338171	FALSE
Artery_Tibial (PRKAA1)	ENSG00000132356.12	rs10074991	5	40790551	40790449	A	G	0.27939	0.087509	0.0167376	2.34312e-07	0.26411	-0.0086118	0.029013	0.7666	Male HbA1c	-0.0984104	0.331543	0.7666	FALSE	0.0881054	FALSE
Artery_Tibial (PRKAA2)	ENSG00000162409.12	rs531666921	1	56404895	55939222	T	C	0.0123367	-0.414935	0.0939199	1.17616e-05	0.0081126	0.0041294	0.14706	0.9776	Male HbA1c	-0.00995192	0.354417	0.977599	FALSE	0.000788469	FALSE
Artery_Tibial (PRKAB2)	ENSG00000131791.8	rs368343217	1	146793715	147321991	C	G	0.209724	-0.179612	0.0261307	1.53132e-11	0.23983	-0.019319	0.0299	0.5182	Male HbA1c	0.10756	0.16647	0.518201	FALSE	0.417472	FALSE
Artery_Tibial (PRKAG2)	ENSG00000106617.15	rs6978523	7	151378468	151681382	T	G	0.313498	-0.111616	0.0213072	2.2231e-07	0.33713	0.016251	0.027055	0.54806	Male HbA1c	-0.145597	0.242394	0.548063	FALSE	0.360799	FALSE
Artery_Tibial (SLC47A1)	ENSG00000142494.13	rs11871125	17	19432393	19529080	T	C	0.381713	-0.403829	0.0307115	5.29347e-35	0.38769	-0.0024637	0.026368	0.92556	Male HbA1c	0.00610085	0.065295	0.925558	FALSE	0.00873014	FALSE
Bladder (ACACB)	ENSG00000076555.16	rs145712812	12	110218598	109780793	A	T	0.025974	-0.765477	0.217115	0.000891182	0.040436	-0.024321	0.067465	0.71848	Male HbA1c	0.0317723	0.0881346	0.718475	FALSE	0.129959	FALSE
Bladder (GPD1)	ENSG00000167588.13	rs3736309	12	50358054	49964271	G	A	0.116883	0.758537	0.207014	0.000582445	0.15028	0.032394	0.038045	0.39451	Male HbA1c	0.0427059	0.0501558	0.394511	FALSE	0.724993	FALSE
Bladder (PRKAA1)	ENSG00000132356.12	rs10076653	5	40974061	40973959	G	A	0.207792	-0.155289	0.0517062	0.00409961	0.16937	-0.027053	0.034176	0.42861	Male HbA1c	0.174211	0.22008	0.428606	FALSE	0.626597	FALSE
Bladder (PRKAA2)	ENSG00000162409.12	rs12141330	1	57217154	56751481	G	A	0.11039	0.361013	0.103469	0.000995801	0.1178	-0.034646	0.039823	0.3843	Male HbA1c	-0.0959688	0.110309	0.384301	FALSE	0.7569	FALSE
Bladder (PRKAB1)	ENSG00000111725.11	rs151217490	12	119736744	119298939	T	C	0.025974	1.06525	0.27389	0.000286983	0.025856	0.021146	0.083805	0.80079	Male HbA1c	0.0198507	0.0786717	0.800791	FALSE	0.0636673	FALSE
Bladder (PRKAG1)	ENSG00000181929.13	rs142572664	12	49457022	49063239	T	C	0.00649351	-1.11538	0.339306	0.0018173	0.014461	0.013932	0.11265	0.90158	Male HbA1c	-0.0124908	0.100997	0.901573	FALSE	0.0152955	FALSE
Bladder (SLC47A1)	ENSG00000142494.13	rs2453580	17	19438321	19535008	C	T	0.363636	-0.805833	0.0993273	8.44522e-11	0.38833	-0.0051542	0.026289	0.84457	Male HbA1c	0.00639611	0.0326234	0.844564	FALSE	0.0384392	FALSE
Brain_Amygdala (ACACB)	ENSG00000076555.16	rs117614961	12	108728731	108334954	C	G	0.0138889	-0.753139	0.185836	8.35868e-05	0.011827	-0.12952	0.12273	0.29125	Male HbA1c	0.171974	0.162958	0.291277	FALSE	1.11371	FALSE
Brain_Amygdala (ETFDH)	ENSG00000171503.13	rs7684527	4	159560883	158639731	A	G	0.838889	0.455407	0.0693935	9.52525e-10	0.86132	-0.01084	0.03701	0.7696	Male HbA1c	-0.0238029	0.081268	0.769603	FALSE	0.0857868	FALSE
Brain_Amygdala (GPD1)	ENSG00000167588.13	rs12305097	12	51315031	50921248	C	T	0.412921	-0.150262	0.0450803	0.00109857	0.42895	0.053132	0.025924	0.040409	Male HbA1c	-0.353596	0.172525	0.0404104	TRUE	4.20057	FALSE
Brain_Amygdala (PRKAA1)	ENSG00000132356.12	rs148344626	5	40242236	40242134	G	A	0.0111111	0.650048	0.208323	0.00219391	0.015764	-0.064336	0.10821	0.55213	Male HbA1c	-0.0989712	0.166465	0.552146	FALSE	0.353487	FALSE
Brain_Amygdala (PRKAB1)	ENSG00000111725.11	rs78105343	12	119919431	119481626	A	G	0.0361111	0.683539	0.194125	0.000580421	0.032399	0.046333	0.074165	0.53216	Male HbA1c	0.067784	0.108501	0.532149	FALSE	0.390286	FALSE
Brain_Amygdala (PRKAB2)	ENSG00000131791.8	rs74125751	1	147164308	147692187	G	A	0.0222222	-0.617929	0.165768	0.000279704	0.023402	-0.051245	0.089101	0.56521	Male HbA1c	0.0829302	0.144193	0.565201	FALSE	0.330779	FALSE
Brain_Amygdala (PRKAG1)	ENSG00000181929.13	rs11613183	12	49931730	49537947	C	T	0.0805556	0.249004	0.0766929	0.00146074	0.071176	0.027367	0.049756	0.5823	Male HbA1c	0.109906	0.19982	0.582303	FALSE	0.302527	FALSE
Brain_Amygdala (PRKAG2)	ENSG00000106617.15	rs2530456	7	150976157	151279071	G	C	0.663889	0.164181	0.0490331	0.00104446	0.66124	-0.020927	0.027215	0.44192	Male HbA1c	-0.127463	0.165762	0.441922	FALSE	0.591286	FALSE
Brain_Anterior_cingulate_cortex_BA24 (ACACB)	ENSG00000076555.16	rs7963667	12	109165997	108772221	C	G	0.291846	0.129651	0.0343054	0.000209484	0.29497	0.011362	0.028057	0.68549	Male HbA1c	0.0876353	0.216404	0.685506	FALSE	0.163994	FALSE
Brain_Anterior_cingulate_cortex_BA24 (ETFDH)	ENSG00000171503.13	rs28695669	4	159544697	158623545	G	A	0.172646	-0.445756	0.0566216	2.44353e-13	0.13846	0.0061285	0.037027	0.86854	Male HbA1c	-0.0137486	0.0830656	0.868539	FALSE	0.027395	FALSE
Brain_Anterior_cingulate_cortex_BA24 (GPD1)	ENSG00000167588.13	rs118060785	12	49779528	49385745	C	G	0.0193133	-0.686645	0.168948	7.00943e-05	0.020432	-0.022713	0.090238	0.80128	Male HbA1c	0.0330782	0.131419	0.801272	FALSE	0.0633534	FALSE
Brain_Anterior_cingulate_cortex_BA24 (PRKAA1)	ENSG00000132356.12	rs72753972	5	41158449	41158347	G	A	0.0236052	0.45137	0.105019	2.73174e-05	0.027714	0.055652	0.077694	0.47381	Male HbA1c	0.123296	0.172129	0.473808	FALSE	0.513082	FALSE
Brain_Anterior_cingulate_cortex_BA24 (PRKAA2)	ENSG00000162409.12	rs55905193	1	57326164	56860491	A	T	0.027897	-0.444587	0.114154	0.00013548	0.02294	-0.046272	0.090097	0.60754	Male HbA1c	0.104079	0.202653	0.607546	FALSE	0.263764	FALSE
Brain_Anterior_cingulate_cortex_BA24 (PRKAB1)	ENSG00000111725.11	rs1978108	12	120102253	119664448	C	T	0.354077	-0.180104	0.0472591	0.000186031	0.30723	-0.024981	0.027755	0.36811	Male HbA1c	0.138703	0.154105	0.368091	FALSE	0.810097	FALSE
Brain_Anterior_cingulate_cortex_BA24 (PRKAG1)	ENSG00000181929.13	rs7484695	12	49252983	48859200	C	T	0.643777	-0.149791	0.0375244	9.31017e-05	0.64763	-0.016073	0.027024	0.55201	Male HbA1c	0.107303	0.180411	0.551999	FALSE	0.353749	FALSE
Brain_Caudate_basal_ganglia (ACACB)	ENSG00000076555.16	rs246085	12	109558197	109120392	C	T	0.102349	-0.128602	0.0406983	0.00177851	0.067727	-0.011506	0.051017	0.82157	Male HbA1c	0.0894698	0.396705	0.821565	FALSE	0.050865	FALSE
Brain_Caudate_basal_ganglia (ETFDH)	ENSG00000171503.13	rs11559290	4	159601676	158680524	T	C	0.808725	0.328199	0.0411459	5.91815e-14	0.85662	-0.021196	0.036449	0.56088	Male HbA1c	-0.0645828	0.111058	0.560887	FALSE	0.338171	FALSE
Brain_Caudate_basal_ganglia (GPD1)	ENSG00000167588.13	rs11169270	12	50483032	50089249	A	G	0.333893	-0.153764	0.0446206	0.000670103	0.3465	0.048599	0.026871	0.070521	Male HbA1c	-0.316062	0.174755	0.0705125	FALSE	3.27105	FALSE
Brain_Caudate_basal_ganglia (PRKAA1)	ENSG00000132356.12	rs7717357	5	40829915	40829813	T	C	0.278524	0.126131	0.0291991	2.27819e-05	0.26828	0.019021	0.028893	0.51034	Male HbA1c	0.150804	0.229071	0.510329	FALSE	0.433393	FALSE
Brain_Caudate_basal_ganglia (PRKAA2)	ENSG00000162409.12	rs2792796	1	56715908	56250236	T	C	0.538591	0.133445	0.0324713	5.42192e-05	0.60748	0.030971	0.026204	0.23724	Male HbA1c	0.232088	0.196366	0.237238	FALSE	1.39693	FALSE
Brain_Caudate_basal_ganglia (PRKAB1)	ENSG00000111725.11	rs1978108	12	120102253	119664448	C	T	0.347315	-0.182901	0.033637	1.31447e-07	0.30723	-0.024981	0.027755	0.36811	Male HbA1c	0.136582	0.151749	0.368091	FALSE	0.810097	FALSE
Brain_Caudate_basal_ganglia (PRKAB2)	ENSG00000131791.8	rs2015856	1	146695747	147224155	A	G	0.112416	-0.186595	0.0594856	0.00191858	0.11299	0.08517	0.040487	0.035409	Male HbA1c	-0.456443	0.216978	0.03541	TRUE	4.42529	FALSE
Brain_Caudate_basal_ganglia (PRKAG2)	ENSG00000106617.15	rs115317678	7	150776425	151079338	A	G	0.011745	-0.467644	0.108474	2.36176e-05	0.0082427	0.10105	0.14376	0.48213	Male HbA1c	-0.216083	0.307413	0.482113	FALSE	0.494079	FALSE
Brain_Caudate_basal_ganglia (PRKAG3)	ENSG00000115592.11	rs2279016	2	219208477	218343754	G	C	0.045302	0.333281	0.097865	0.000772539	0.023339	0.027554	0.085108	0.74613	Male HbA1c	0.082675	0.255364	0.746125	FALSE	0.104816	FALSE
Brain_Caudate_basal_ganglia (SLC47A1)	ENSG00000142494.13	rs11871125	17	19432393	19529080	T	C	0.387584	0.469738	0.0624768	1.06477e-12	0.38769	-0.0024637	0.026368	0.92556	Male HbA1c	-0.00524484	0.0561334	0.925558	FALSE	0.00873014	FALSE
Brain_Cerebellar_Hemisphere (ACACB)	ENSG00000076555.16	rs6606693	12	109591681	109153876	T	C	0.742754	-0.18632	0.0396338	4.55442e-06	0.78923	0.015452	0.031346	0.62204	Male HbA1c	-0.0829326	0.168237	0.622048	FALSE	0.242999	FALSE
Brain_Cerebellar_Hemisphere (ETFDH)	ENSG00000171503.13	rs11559290	4	159601676	158680524	T	C	0.817029	0.990399	0.0516452	6.4225e-49	0.85662	-0.021196	0.036449	0.56088	Male HbA1c	-0.0214015	0.0368023	0.560887	FALSE	0.338171	FALSE
Brain_Cerebellar_Hemisphere (GPD1)	ENSG00000167588.13	rs836178	12	50498139	50104356	G	T	0.637681	0.317951	0.0425013	1.72412e-12	0.64028	-0.043502	0.026698	0.10323	Male HbA1c	-0.13682	0.0839689	0.103226	FALSE	2.65498	FALSE
Brain_Cerebellar_Hemisphere (PRKAA1)	ENSG00000132356.12	rs10078575	5	40704074	40703972	G	A	0.192029	0.0955837	0.0280253	0.000770482	0.17227	-0.029662	0.03395	0.38229	Male HbA1c	-0.310325	0.355186	0.382283	FALSE	0.763346	FALSE
Brain_Cerebellar_Hemisphere (PRKAA2)	ENSG00000162409.12	rs1887977	1	57337135	56871462	A	G	0.188406	-0.176019	0.0435843	7.41834e-05	0.16574	-0.0025948	0.034385	0.93985	Male HbA1c	0.0147416	0.195348	0.939846	FALSE	0.00569469	FALSE
Brain_Cerebellar_Hemisphere (PRKAB1)	ENSG00000111725.11	rs117113359	12	120088048	119650243	C	T	0.0398551	-0.35215	0.100352	0.00054462	0.042416	-0.069481	0.0634	0.27312	Male HbA1c	0.197305	0.180037	0.273116	FALSE	1.20103	FALSE
Brain_Cerebellar_Hemisphere (PRKAB2)	ENSG00000131791.8	rs1837984	1	146628742	147157163	G	T	0.461957	-0.277995	0.0272446	2.8036e-20	0.39544	0.023153	0.026144	0.37583	Male HbA1c	-0.0832857	0.0940449	0.375836	FALSE	0.784279	FALSE
Brain_Cerebellar_Hemisphere (PRKAG2)	ENSG00000106617.15	rs6464171	7	151505876	151808790	C	G	0.699275	0.352508	0.0550877	9.22484e-10	0.7316	-0.069907	0.02906	0.016148	Male HbA1c	-0.198313	0.0824378	0.0161455	TRUE	5.78696	FALSE
Brain_Cerebellar_Hemisphere (SLC47A1)	ENSG00000142494.13	rs2252281	17	19437187	19533874	C	T	0.317518	-0.256895	0.0596676	2.5055e-05	0.38844	-0.0047099	0.026308	0.85791	Male HbA1c	0.0183339	0.102408	0.857915	FALSE	0.0320515	FALSE
Brain_Cerebellum (ACACB)	ENSG00000076555.16	rs76932709	12	109896005	109458200	T	G	0.00568182	-0.816092	0.19472	4.09647e-05	0.014962	-0.085389	0.10629	0.42176	Male HbA1c	0.104632	0.130243	0.421767	FALSE	0.645385	FALSE
Brain_Cerebellum (ETFDH)	ENSG00000171503.13	rs11559290	4	159601676	158680524	T	C	0.823864	1.00355	0.0554923	1.26051e-44	0.85662	-0.021196	0.036449	0.56088	Male HbA1c	-0.021121	0.0363201	0.560887	FALSE	0.338171	FALSE
Brain_Cerebellum (GPD1)	ENSG00000167588.13	rs836178	12	50498139	50104356	G	T	0.640152	0.24158	0.0444912	1.55851e-07	0.64028	-0.043502	0.026698	0.10323	Male HbA1c	-0.180073	0.110514	0.103226	FALSE	2.65498	FALSE
Brain_Cerebellum (PRKAA1)	ENSG00000132356.12	rs171606	5	40786183	40786081	C	T	0.670455	0.120057	0.0302437	9.89654e-05	0.70366	-0.047442	0.027964	0.089788	Male HbA1c	-0.395162	0.232923	0.089784	FALSE	2.87824	FALSE
Brain_Cerebellum (PRKAA2)	ENSG00000162409.12	rs12409840	1	57356893	56891220	C	T	0.00757576	-0.942311	0.216736	2.14803e-05	0.01076	-0.14722	0.12543	0.24052	Male HbA1c	0.156233	0.133109	0.240506	FALSE	1.37762	FALSE
Brain_Cerebellum (PRKAB1)	ENSG00000111725.11	rs7310266	12	120098409	119660604	C	T	0.331439	-0.278558	0.0412674	1.43072e-10	0.30723	-0.025731	0.027755	0.3539	Male HbA1c	0.0923721	0.0996381	0.353887	FALSE	0.85947	FALSE
Brain_Cerebellum (PRKAB2)	ENSG00000131791.8	rs7552010	1	146618561	147146982	G	A	0.460227	-0.27444	0.0321189	2.70381e-15	0.39583	0.023946	0.026147	0.35977	Male HbA1c	-0.087254	0.095274	0.35976	FALSE	0.83873	FALSE
Brain_Cerebellum (PRKAG1)	ENSG00000181929.13	rs11168436	12	48563314	48169531	T	C	0.0397727	-0.382653	0.110783	0.000668449	0.05283	-0.015333	0.057592	0.79005	Male HbA1c	0.0400702	0.150507	0.790058	FALSE	0.070881	FALSE
Brain_Cerebellum (SLC47A1)	ENSG00000142494.13	rs142624266	17	19410185	19506872	G	A	0.0113636	-0.871288	0.278888	0.00203627	0.0025617	0.12097	0.26028	0.64209	Male HbA1c	-0.13884	0.29873	0.642097	FALSE	0.21601	FALSE
Brain_Cortex (ACACB)	ENSG00000076555.16	rs113071072	12	110203521	109765716	C	T	0.00746269	0.473556	0.126084	0.000222924	0.011119	0.10944	0.1343	0.41511	Male HbA1c	0.231103	0.283599	0.415134	FALSE	0.664049	FALSE
Brain_Cortex (ETFDH)	ENSG00000171503.13	rs11559290	4	159601676	158680524	T	C	0.817164	0.550306	0.0574389	2.62794e-18	0.85662	-0.021196	0.036449	0.56088	Male HbA1c	-0.0385168	0.0662341	0.560887	FALSE	0.338171	FALSE
Brain_Cortex (GPD1)	ENSG00000167588.13	rs144130837	12	49556101	49162318	G	C	0.0466418	-0.348098	0.0917906	0.000194407	0.060227	0.085018	0.053972	0.11521	Male HbA1c	-0.244236	0.155048	0.115205	FALSE	2.48133	FALSE
Brain_Cortex (PRKAA1)	ENSG00000132356.12	rs116196936	5	41590236	41590134	T	C	0.016791	-0.478367	0.109642	1.99896e-05	0.018924	-0.13948	0.093716	0.13667	Male HbA1c	0.291575	0.195908	0.136665	FALSE	2.21512	FALSE
Brain_Cortex (PRKAA2)	ENSG00000162409.12	rs548897	1	57718030	57252357	A	G	0.401119	-0.103765	0.0276541	0.000225965	0.44668	-0.025105	0.025794	0.33042	Male HbA1c	0.241941	0.248581	0.33041	FALSE	0.94729	FALSE
Brain_Cortex (PRKAB1)	ENSG00000111725.11	rs11064656	12	119521009	119083204	C	A	0.212687	0.177372	0.0483919	0.000311905	0.24297	-0.064759	0.029773	0.029625	Male HbA1c	-0.365103	0.167856	0.0296233	TRUE	4.73102	FALSE
Brain_Cortex (PRKAG1)	ENSG00000181929.13	rs74719879	12	50055893	49662110	A	G	0.0242537	-0.400334	0.131568	0.00263866	0.022386	0.023813	0.090962	0.79349	Male HbA1c	-0.0594828	0.227215	0.793483	FALSE	0.0685343	FALSE
Brain_Cortex (PRKAG2)	ENSG00000106617.15	rs77295753	7	152573562	152876477	A	G	0.0317164	-0.384608	0.110128	0.000582014	0.026147	0.22363	0.080204	0.0052995	Male HbA1c	-0.581449	0.208534	0.00529912	TRUE	7.77442	FALSE
Brain_Cortex (SLC47A1)	ENSG00000142494.13	rs149670444	17	19965238	20061925	G	T	0.0186567	-1.01209	0.251382	7.88404e-05	0.017397	0.1645	0.10413	0.11419	Male HbA1c	-0.162535	0.102886	0.114163	FALSE	2.49563	FALSE
Brain_Frontal_Cortex_BA9 (ACACB)	ENSG00000076555.16	rs141401789	12	109516119	109078314	T	C	0.0242537	-0.303601	0.0709282	2.82013e-05	0.023332	-0.099334	0.087987	0.25892	Male HbA1c	0.327186	0.289811	0.258914	FALSE	1.27456	FALSE
Brain_Frontal_Cortex_BA9 (ETFDH)	ENSG00000171503.13	rs11559290	4	159601676	158680524	T	C	0.802239	0.532102	0.0533641	1.83547e-19	0.85662	-0.021196	0.036449	0.56088	Male HbA1c	-0.0398345	0.0685	0.560887	FALSE	0.338171	FALSE
Brain_Frontal_Cortex_BA9 (GPD1)	ENSG00000167588.13	rs77023346	12	49783052	49389269	C	T	0.00559701	1.40079	0.32457	2.43454e-05	0.017819	0.24811	0.096437	0.010089	Male HbA1c	0.177121	0.0688447	0.0100889	TRUE	6.61913	FALSE
Brain_Frontal_Cortex_BA9 (PRKAA2)	ENSG00000162409.12	rs7419053	1	57158293	56692620	A	G	0.43097	0.0922511	0.0246392	0.000232977	0.46343	0.03302	0.025743	0.1996	Male HbA1c	0.357936	0.279054	0.199605	FALSE	1.64526	FALSE
Brain_Frontal_Cortex_BA9 (PRKAB2)	ENSG00000131791.8	rs4950368	1	146576094	147104512	A	C	0.472015	-0.140102	0.0343556	6.41659e-05	0.38331	-0.0030534	0.026342	0.90772	Male HbA1c	0.0217941	0.18802	0.907721	FALSE	0.013436	FALSE
Brain_Frontal_Cortex_BA9 (PRKAG1)	ENSG00000181929.13	rs548561638	12	49138523	48744740	G	A	0.0149254	-0.689359	0.157222	1.82533e-05	0.010048	0.099794	0.13706	0.46656	Male HbA1c	-0.144763	0.198822	0.46655	FALSE	0.530136	FALSE
Brain_Frontal_Cortex_BA9 (PRKAG2)	ENSG00000106617.15	rs73154843	7	151157488	151460402	A	T	0.0149254	0.464213	0.120933	0.000163131	0.025634	-0.20274	0.081079	0.012401	Male HbA1c	-0.436739	0.174659	0.012401	TRUE	6.25262	FALSE
Brain_Hippocampus (ACACB)	ENSG00000076555.16	rs142249742	12	109346986	108953210	G	A	0.149606	0.127805	0.0372623	0.000734106	0.12143	-0.034489	0.039569	0.38342	Male HbA1c	-0.269856	0.309604	0.383418	FALSE	0.759716	FALSE
Brain_Hippocampus (ETFDH)	ENSG00000171503.13	rs11559290	4	159601676	158680524	T	C	0.812992	0.731967	0.060794	1.94752e-25	0.85662	-0.021196	0.036449	0.56088	Male HbA1c	-0.0289576	0.049796	0.560887	FALSE	0.338171	FALSE
Brain_Hippocampus (GPD1)	ENSG00000167588.13	rs74091013	12	50267437	49873654	T	C	0.011811	0.514374	0.148573	0.000656024	0.014462	-0.27289	0.10839	0.011817	Male HbA1c	-0.530528	0.210722	0.0118135	TRUE	6.33865	FALSE
Brain_Hippocampus (PRKAA1)	ENSG00000132356.12	rs75414728	5	41661625	41661523	A	G	0.00787402	-0.541125	0.162058	0.00100341	0.0082494	-0.15146	0.15457	0.32716	Male HbA1c	0.279898	0.285646	0.327146	FALSE	0.960164	FALSE
Brain_Hippocampus (PRKAB1)	ENSG00000111725.11	rs149848836	12	119592514	119154709	T	G	0.0295276	0.461296	0.128561	0.000419273	0.020738	-0.094029	0.095941	0.32705	Male HbA1c	-0.203837	0.207981	0.327051	FALSE	0.960539	FALSE
Brain_Hippocampus (PRKAG1)	ENSG00000181929.13	rs142539702	12	49113734	48719951	A	G	0.0393701	0.328561	0.0919637	0.000443165	0.030356	0.071628	0.079914	0.37008	Male HbA1c	0.218005	0.243224	0.370085	FALSE	0.803378	FALSE
Brain_Hypothalamus (ACACB)	ENSG00000076555.16	rs73199526	12	108563686	108169909	A	G	0.0292969	-0.455388	0.0966148	4.5442e-06	0.040102	0.03936	0.067159	0.55782	Male HbA1c	-0.0864318	0.147476	0.557827	FALSE	0.34348	FALSE
Brain_Hypothalamus (ETFDH)	ENSG00000171503.13	rs11100191	4	159541764	158620612	C	T	0.177734	-0.660973	0.0619006	2.26541e-21	0.13847	0.0058269	0.037019	0.87493	Male HbA1c	-0.00881564	0.0560068	0.874927	FALSE	0.0247757	FALSE
Brain_Hypothalamus (GPD1)	ENSG00000167588.13	rs2230549	12	49725425	49331642	A	G	0.03125	0.291562	0.0905117	0.00148872	0.031565	0.067341	0.073915	0.36227	Male HbA1c	0.230966	0.253514	0.362264	FALSE	0.83003	FALSE
Brain_Hypothalamus (PRKAA1)	ENSG00000132356.12	rs72753972	5	41158449	41158347	G	A	0.0175781	0.381017	0.106402	0.000429352	0.027714	0.055652	0.077694	0.47381	Male HbA1c	0.146062	0.203912	0.473808	FALSE	0.513082	FALSE
Brain_Hypothalamus (PRKAA2)	ENSG00000162409.12	rs149726742	1	56252371	55786698	T	C	0.0175781	-0.50256	0.12861	0.000127328	0.021002	-0.13784	0.090205	0.12649	Male HbA1c	0.274276	0.179491	0.126494	FALSE	2.33501	FALSE
Brain_Hypothalamus (PRKAB1)	ENSG00000111725.11	rs7972600	12	120095319	119657514	T	G	0.326172	-0.177353	0.0431764	5.81531e-05	0.30622	-0.026412	0.027783	0.3418	Male HbA1c	0.148923	0.156654	0.34178	FALSE	0.903742	FALSE
Brain_Hypothalamus (PRKAG1)	ENSG00000181929.13	rs117618283	12	49211253	48817470	C	A	0.0332031	-0.453432	0.0983517	7.14195e-06	0.037739	-0.057477	0.068953	0.40452	Male HbA1c	0.12676	0.152069	0.404525	FALSE	0.694835	FALSE
Brain_Hypothalamus (PRKAG2)	ENSG00000106617.15	rs117844940	7	151624676	151927591	T	G	0.0195312	0.679317	0.174728	0.000137359	0.017315	0.020823	0.10293	0.83968	Male HbA1c	0.0306528	0.15152	0.83968	FALSE	0.0409263	FALSE
Brain_Hypothalamus (SLC47A1)	ENSG00000142494.13	rs2385963	17	19788883	19885570	G	C	0.046875	-0.45531	0.148753	0.00250854	0.038672	-0.048502	0.066431	0.46532	Male HbA1c	0.106525	0.145903	0.465322	FALSE	0.533062	FALSE
Brain_Nucleus_accumbens_basal_ganglia (ACACB)	ENSG00000076555.16	rs4964244	12	108701085	108307308	A	G	0.382042	0.0993753	0.0267247	0.000252085	0.35127	0.035702	0.027294	0.19085	Male HbA1c	0.359264	0.274656	0.190855	FALSE	1.711	FALSE
Brain_Nucleus_accumbens_basal_ganglia (ETFDH)	ENSG00000171503.13	rs11946226	4	159565888	158644736	T	G	0.140845	-0.549995	0.0485726	6.78665e-24	0.13735	0.0070382	0.037222	0.85002	Male HbA1c	-0.0127968	0.067677	0.850025	FALSE	0.0357539	FALSE
Brain_Nucleus_accumbens_basal_ganglia (GPD1)	ENSG00000167588.13	rs61942236	12	49537390	49143607	C	T	0.0140845	-0.513177	0.170262	0.00286811	0.019825	-0.060684	0.09551	0.52519	Male HbA1c	0.118252	0.186115	0.525188	FALSE	0.403693	FALSE
Brain_Nucleus_accumbens_basal_ganglia (PRKAA1)	ENSG00000132356.12	rs116118370	5	41041712	41041610	T	C	0.0545775	-0.181531	0.0593238	0.00247734	0.047529	0.025612	0.059963	0.66929	Male HbA1c	-0.141089	0.330318	0.669285	FALSE	0.18244	FALSE
Brain_Nucleus_accumbens_basal_ganglia (PRKAA2)	ENSG00000162409.12	rs35518425	1	56298715	55833042	T	C	0.0228873	0.40486	0.11246	0.000390024	0.047198	-0.00087119	0.060325	0.98848	Male HbA1c	-0.00215183	0.149002	0.988478	FALSE	0.00020856	FALSE
Brain_Nucleus_accumbens_basal_ganglia (PRKAB1)	ENSG00000111725.11	rs7966874	12	119220913	118783108	T	C	0.0492958	-0.282194	0.0875408	0.00145049	0.030887	-0.051591	0.074207	0.48691	Male HbA1c	0.182821	0.262964	0.486911	FALSE	0.483346	FALSE
Brain_Nucleus_accumbens_basal_ganglia (PRKAB2)	ENSG00000131791.8	rs116550431	1	146551319	147079770	T	C	0.0633803	-0.322782	0.0781623	5.09325e-05	0.050704	-0.014967	0.058262	0.79726	Male HbA1c	0.0463688	0.1805	0.797263	FALSE	0.0659931	FALSE
Brain_Nucleus_accumbens_basal_ganglia (PRKAG1)	ENSG00000181929.13	rs138989962	12	50361807	49968024	T	C	0.0299296	-0.374593	0.101847	0.000292996	0.021741	-0.029843	0.091157	0.74338	Male HbA1c	0.0796678	0.243349	0.74338	FALSE	0.107178	FALSE
Brain_Nucleus_accumbens_basal_ganglia (PRKAG2)	ENSG00000106617.15	rs7786673	7	151405839	151708753	T	G	0.00880282	0.637505	0.143317	1.35112e-05	0.010785	-0.1792	0.12395	0.14823	Male HbA1c	-0.281096	0.19443	0.148249	FALSE	2.09018	FALSE
Brain_Nucleus_accumbens_basal_ganglia (PRKAG3)	ENSG00000115592.11	rs9646862	2	220233328	219368606	T	C	0.507042	0.134569	0.0466092	0.00425921	0.52399	0.075618	0.026081	0.0037406	Male HbA1c	0.561927	0.193811	0.00373935	TRUE	8.40624	FALSE
Brain_Nucleus_accumbens_basal_ganglia (SLC47A1)	ENSG00000142494.13	rs8076975	17	19411482	19508169	T	C	0.253521	-0.470451	0.0638025	3.01462e-12	0.24991	0.02285	0.029826	0.44362	Male HbA1c	-0.0485704	0.0633987	0.443611	FALSE	0.586925	FALSE
Brain_Putamen_basal_ganglia (ACACB)	ENSG00000076555.16	rs12312487	12	108721636	108327859	A	G	0.371542	-0.102587	0.0297446	0.000687549	0.38864	0.014753	0.026268	0.57437	Male HbA1c	-0.14381	0.256056	0.574365	FALSE	0.315433	FALSE
Brain_Putamen_basal_ganglia (ETFDH)	ENSG00000171503.13	rs11559290	4	159601676	158680524	T	C	0.818182	0.37107	0.0414941	2.70442e-16	0.85662	-0.021196	0.036449	0.56088	Male HbA1c	-0.0571213	0.0982267	0.560887	FALSE	0.338171	FALSE
Brain_Putamen_basal_ganglia (GPD1)	ENSG00000167588.13	rs34791911	12	49704535	49310752	G	C	0.0177866	-0.5253	0.172232	0.00260196	0.0088129	0.17529	0.13732	0.20176	Male HbA1c	-0.333695	0.261413	0.201776	FALSE	1.62947	FALSE
Brain_Putamen_basal_ganglia (PRKAA1)	ENSG00000132356.12	rs13157706	5	41041963	41041861	G	A	0.379447	0.12789	0.0370844	0.00068832	0.37799	-0.0064421	0.026423	0.80738	Male HbA1c	-0.0503722	0.206607	0.807381	FALSE	0.0594416	FALSE
Brain_Putamen_basal_ganglia (PRKAA2)	ENSG00000162409.12	rs12045219	1	57069630	56603957	T	C	0.399209	0.141773	0.0375499	0.000210968	0.4454	0.038549	0.026127	0.14009	Male HbA1c	0.271906	0.184288	0.140092	FALSE	2.17694	FALSE
Brain_Putamen_basal_ganglia (PRKAB1)	ENSG00000111725.11	rs7960723	12	120099521	119661716	A	G	0.335968	-0.158088	0.0370828	3.11861e-05	0.3067	-0.026954	0.027768	0.33169	Male HbA1c	0.1705	0.175649	0.331705	FALSE	0.942231	FALSE
Brain_Putamen_basal_ganglia (PRKAB2)	ENSG00000131791.8	rs61838915	1	146533984	147062440	A	C	0.00988142	0.746303	0.199409	0.000238612	0.015262	-0.17015	0.10608	0.10871	Male HbA1c	-0.227991	0.142141	0.108719	FALSE	2.57275	FALSE
Brain_Putamen_basal_ganglia (PRKAG2)	ENSG00000106617.15	rs184051433	7	151707405	152010320	T	C	0.013834	0.489781	0.114457	2.9196e-05	0.0091093	-0.15225	0.14499	0.29367	Male HbA1c	-0.310853	0.29603	0.293685	FALSE	1.10265	FALSE
Brain_Putamen_basal_ganglia (PRKAG3)	ENSG00000115592.11	rs16859382	2	219693856	218829133	C	T	0.0612648	-0.682138	0.16853	7.4188e-05	0.001618	0.34599	0.36476	0.34287	Male HbA1c	-0.507214	0.534731	0.342854	FALSE	0.899731	FALSE
Brain_Putamen_basal_ganglia (SLC47A1)	ENSG00000142494.13	rs2453581	17	19438560	19535247	T	C	0.367589	0.628459	0.0624675	1.70516e-19	0.38715	-0.0041243	0.026299	0.87539	Male HbA1c	-0.00656256	0.0418468	0.875384	FALSE	0.0245936	FALSE
Brain_Spinal_cord_cervical_c-1 (ACACB)	ENSG00000076555.16	rs11398041	12	109553394	109115589	AC	A	0.485222	-0.273415	0.0533508	8.34083e-07	0.42587	-0.024027	0.026016	0.35572	Male HbA1c	0.0878774	0.0951521	0.355722	FALSE	0.852939	FALSE
Brain_Spinal_cord_cervical_c-1 (ETFDH)	ENSG00000171503.13	rs11559290	4	159601676	158680524	T	C	0.815271	0.975375	0.0867409	4.44186e-22	0.85662	-0.021196	0.036449	0.56088	Male HbA1c	-0.0217311	0.0373692	0.560887	FALSE	0.338171	FALSE
Brain_Spinal_cord_cervical_c-1 (GPD1)	ENSG00000167588.13	rs138989962	12	50361807	49968024	T	C	0.0320197	-0.328748	0.0893072	0.000315339	0.021741	-0.029843	0.091157	0.74338	Male HbA1c	0.0907777	0.277285	0.74338	FALSE	0.107178	FALSE
Brain_Spinal_cord_cervical_c-1 (PRKAA1)	ENSG00000132356.12	rs139739425	5	39849879	39849777	A	G	0.00985222	0.59034	0.144505	6.89015e-05	0.013435	-0.12467	0.11535	0.27978	Male HbA1c	-0.211183	0.195396	0.279787	FALSE	1.16812	FALSE
Brain_Spinal_cord_cervical_c-1 (PRKAA2)	ENSG00000162409.12	rs147385623	1	57283040	56817367	T	C	0.0270936	0.567516	0.179693	0.00189167	0.024132	0.22809	0.084543	0.0069778	Male HbA1c	0.401909	0.14897	0.00697748	TRUE	7.27876	FALSE
Brain_Spinal_cord_cervical_c-1 (PRKAB1)	ENSG00000111725.11	rs7972600	12	120095319	119657514	T	G	0.352217	-0.255893	0.066553	0.000172592	0.30622	-0.026412	0.027783	0.3418	Male HbA1c	0.103215	0.108573	0.34178	FALSE	0.903742	FALSE
Brain_Spinal_cord_cervical_c-1 (PRKAB2)	ENSG00000131791.8	rs4950368	1	146576094	147104512	A	C	0.438424	-0.207538	0.0439934	5.10459e-06	0.38331	-0.0030534	0.026342	0.90772	Male HbA1c	0.0147125	0.126926	0.907721	FALSE	0.013436	FALSE
Brain_Spinal_cord_cervical_c-1 (PRKAG1)	ENSG00000181929.13	rs111687164	12	50180431	49786648	T	A	0.0221675	0.730004	0.182624	9.68746e-05	0.021022	-0.0010791	0.089274	0.99036	Male HbA1c	-0.00147821	0.122292	0.990356	FALSE	0.000146108	FALSE
Brain_Spinal_cord_cervical_c-1 (SLC47A1)	ENSG00000142494.13	rs66516071	17	19708367	19805054	T	TATA	0.923645	0.481464	0.150526	0.00165978	0.952163	0.035372	0.060452	0.55847	Male HbA1c	0.0734676	0.125559	0.558463	FALSE	0.342372	FALSE
Brain_Substantia_nigra (ETFDH)	ENSG00000171503.13	rs11934794	4	159530713	158609561	C	G	0.180328	-0.468877	0.0663319	6.35903e-11	0.13909	0.0091993	0.036923	0.80324	Male HbA1c	-0.0196199	0.0787477	0.803246	FALSE	0.0620748	FALSE
Brain_Substantia_nigra (GPD1)	ENSG00000167588.13	rs11169156	12	50172852	49779069	A	G	0.079235	-0.229233	0.0725383	0.00192483	0.048827	-0.0021052	0.059354	0.97171	Male HbA1c	0.00918367	0.258924	0.971706	FALSE	0.00125802	FALSE
Brain_Substantia_nigra (PRKAA2)	ENSG00000162409.12	rs72674814	1	57718337	57252664	A	G	0.0163934	0.681929	0.181399	0.000247627	0.011334	-0.20832	0.12504	0.095709	Male HbA1c	-0.305486	0.183362	0.0957081	FALSE	2.77565	FALSE
Brain_Substantia_nigra (PRKAB1)	ENSG00000111725.11	rs76614912	12	121056938	120619135	C	T	0.0218579	-0.773978	0.175237	1.96415e-05	0.018078	-0.042538	0.099714	0.66967	Male HbA1c	0.0549602	0.128833	0.669671	FALSE	0.181988	FALSE
Brain_Substantia_nigra (PRKAG1)	ENSG00000181929.13	rs4365092	12	49033041	48639258	C	A	0.969945	-0.508881	0.137404	0.000302927	0.952522	-0.10885	0.065367	0.095865	Male HbA1c	0.213901	0.128452	0.0958702	FALSE	2.77294	FALSE
Brain_Substantia_nigra (PRKAG2)	ENSG00000106617.15	rs73158111	7	151285263	151588177	T	C	0.0437158	-0.509789	0.130717	0.000147503	0.030601	-0.0863	0.074091	0.24411	Male HbA1c	0.169286	0.145337	0.244106	FALSE	1.35672	FALSE
Brain_Substantia_nigra (SLC47A1)	ENSG00000142494.13	rs2440165	17	19428719	19525406	C	T	0.371585	0.420438	0.071746	3.05538e-08	0.38722	-0.0025382	0.026402	0.92341	Male HbA1c	-0.00603704	0.0627964	0.923412	FALSE	0.00924226	FALSE
Breast_Mammary_Tissue (ACACB)	ENSG00000076555.16	rs148858040	12	110154435	109716630	A	C	0.0156556	-0.205607	0.0548007	0.000198933	0.022853	-0.034245	0.092731	0.7119	Male HbA1c	0.166556	0.451011	0.711909	FALSE	0.136378	FALSE
Breast_Mammary_Tissue (ETFDH)	ENSG00000171503.13	rs11559290	4	159601676	158680524	T	C	0.789628	0.331687	0.0270533	6.10778e-30	0.85662	-0.021196	0.036449	0.56088	Male HbA1c	-0.0639036	0.10989	0.560887	FALSE	0.338171	FALSE
Breast_Mammary_Tissue (GPD1)	ENSG00000167588.13	rs7974409	12	49622188	49228405	C	T	0.0577299	-0.131179	0.0334847	0.000103627	0.056063	-0.083814	0.055502	0.13102	Male HbA1c	0.638928	0.423101	0.131016	FALSE	2.28043	FALSE
Breast_Mammary_Tissue (PRKAA2)	ENSG00000162409.12	rs112586741	1	57263628	56797955	G	A	0.0616438	-0.195752	0.0522499	0.000203164	0.066775	0.062467	0.052201	0.23144	Male HbA1c	-0.319113	0.266669	0.231438	FALSE	1.432	FALSE
Breast_Mammary_Tissue (PRKAB2)	ENSG00000131791.8	rs72706456	1	146607590	147136008	C	G	0.0222672	0.317438	0.0949375	0.000897384	0.026449	0.13138	0.07964	0.099012	Male HbA1c	0.413876	0.250884	0.0990097	FALSE	2.72142	FALSE
Breast_Mammary_Tissue (PRKAG1)	ENSG00000181929.13	rs141225931	12	49253311	48859528	A	G	0.00880626	-0.374884	0.0858916	1.58795e-05	0.011402	-0.053336	0.12348	0.66579	Male HbA1c	0.142273	0.329382	0.665785	FALSE	0.186573	FALSE
Breast_Mammary_Tissue (PRKAG2)	ENSG00000106617.15	rs79369446	7	151534746	151837660	T	C	0.0704501	-0.144944	0.0486101	0.0030246	0.057348	-0.044887	0.054986	0.41431	Male HbA1c	0.309685	0.37936	0.414309	FALSE	0.666403	FALSE
Breast_Mammary_Tissue (SLC47A1)	ENSG00000142494.13	rs2252281	17	19437187	19533874	C	T	0.305169	-0.19326	0.0522527	0.000244197	0.38844	-0.0047099	0.026308	0.85791	Male HbA1c	0.0243708	0.136127	0.857915	FALSE	0.0320515	FALSE
Cells_Cultured_fibroblasts (ACACB)	ENSG00000076555.16	rs11610260	12	109592483	109154678	C	T	0.20339	-0.397578	0.0196778	4.2062e-69	0.21408	-0.010442	0.03115	0.73746	Male HbA1c	0.026264	0.0783494	0.737462	FALSE	0.11237	FALSE
Cells_Cultured_fibroblasts (ETFDH)	ENSG00000171503.13	rs2039116	4	159174432	158253280	T	G	0.602465	0.0988571	0.0275207	0.000355904	0.58405	0.031572	0.026869	0.23999	Male HbA1c	0.31937	0.271796	0.239981	FALSE	1.38071	FALSE
Cells_Cultured_fibroblasts (GPD1)	ENSG00000167588.13	rs55962545	12	51013861	50620078	G	A	0.144838	-0.204339	0.0629717	0.0012425	0.15412	-0.05383	0.035688	0.13147	Male HbA1c	0.263435	0.174651	0.131465	FALSE	2.27512	FALSE
Cells_Cultured_fibroblasts (PRKAA1)	ENSG00000132356.12	rs324064	5	40919686	40919584	T	C	0.247304	0.0870337	0.0213144	5.06461e-05	0.20071	-0.024256	0.032091	0.44974	Male HbA1c	-0.278697	0.368719	0.449739	FALSE	0.57131	FALSE
Cells_Cultured_fibroblasts (PRKAA2)	ENSG00000162409.12	rs11807291	1	57070180	56604507	G	A	0.490755	-0.166429	0.0323064	3.54713e-07	0.5029	0.03492	0.026305	0.18435	Male HbA1c	-0.209819	0.158055	0.184342	FALSE	1.76227	FALSE
Cells_Cultured_fibroblasts (PRKAB2)	ENSG00000131791.8	rs1442758	1	146625193	147153614	T	C	0.5	-0.165127	0.0182799	2.46963e-18	0.39565	0.023797	0.026145	0.36272	Male HbA1c	-0.144113	0.158333	0.362721	FALSE	0.828452	FALSE
Cells_Cultured_fibroblasts (PRKAG1)	ENSG00000181929.13	rs2293446	12	49412709	49018926	A	G	0.358243	0.169258	0.0217001	2.9021e-14	0.38865	-0.00025345	0.026298	0.99231	Male HbA1c	-0.00149742	0.155372	0.99231	FALSE	9.28836e-05	FALSE
Cells_Cultured_fibroblasts (PRKAG2)	ENSG00000106617.15	rs6955918	7	151377956	151680870	C	T	0.366718	-0.247289	0.0267752	4.81265e-19	0.34896	0.017692	0.026849	0.50992	Male HbA1c	-0.0715438	0.108573	0.509931	FALSE	0.434208	FALSE
Cells_Cultured_fibroblasts (SLC47A1)	ENSG00000142494.13	rs2453580	17	19438321	19535008	C	T	0.383667	-0.839668	0.0284648	1.91889e-117	0.38833	-0.0051542	0.026289	0.84457	Male HbA1c	0.00613838	0.0313088	0.844564	FALSE	0.0384392	FALSE
Cells_EBV-transformed_lymphocytes (ACACB)	ENSG00000076555.16	rs11610260	12	109592483	109154678	C	T	0.196319	-0.674811	0.0745834	2.91173e-17	0.21408	-0.010442	0.03115	0.73746	Male HbA1c	0.015474	0.0461611	0.737462	FALSE	0.11237	FALSE
Cells_EBV-transformed_lymphocytes (ETFDH)	ENSG00000171503.13	rs151313765	4	158853375	157932223	C	T	0.00460123	-1.1054	0.333219	0.00103304	0.018579	-0.08362	0.098087	0.39393	Male HbA1c	0.0756468	0.0887344	0.393932	FALSE	0.726771	FALSE
Cells_EBV-transformed_lymphocytes (GPD1)	ENSG00000167588.13	rs138529836	12	50017142	49623359	A	G	0.0122699	-1.01774	0.300457	0.000810553	0.013179	0.19931	0.11228	0.07587	Male HbA1c	-0.195836	0.110323	0.0758788	FALSE	3.15104	FALSE
Cells_EBV-transformed_lymphocytes (PRKAA1)	ENSG00000132356.12	rs2081102	5	41662285	41662183	G	T	0.205521	0.127207	0.037603	0.000823139	0.18585	-0.048812	0.032904	0.13796	Male HbA1c	-0.383721	0.258665	0.13795	FALSE	2.20067	FALSE
Cells_EBV-transformed_lymphocytes (PRKAB2)	ENSG00000131791.8	rs116495139	1	146521821	147050259	T	C	0.00613497	-1.11941	0.245062	7.48802e-06	0.017244	-0.1809	0.10551	0.086424	Male HbA1c	0.161603	0.094255	0.0864315	FALSE	2.93961	FALSE
Cells_EBV-transformed_lymphocytes (PRKAG1)	ENSG00000181929.13	rs10783300	12	49407908	49014125	T	C	0.360429	0.198962	0.0335223	8.94724e-09	0.38963	0.00033456	0.026267	0.98984	Male HbA1c	0.00168153	0.13202	0.989838	FALSE	0.000162228	FALSE
Cells_EBV-transformed_lymphocytes (PRKAG2)	ENSG00000106617.15	rs6964957	7	151330390	151633304	T	C	0.415644	-0.207536	0.0410475	7.89418e-07	0.37094	-0.058722	0.02653	0.026869	Male HbA1c	0.282949	0.127833	0.0268688	TRUE	4.89922	FALSE
Cells_EBV-transformed_lymphocytes (SLC47A1)	ENSG00000142494.13	rs1989379	17	19631420	19728107	A	G	0.404908	0.177284	0.0532421	0.000989733	0.41412	0.03846	0.026017	0.13933	Male HbA1c	0.21694	0.146753	0.139337	FALSE	2.18527	FALSE
Colon_Sigmoid (ACACB)	ENSG00000076555.16	rs2160602	12	109680003	109242198	A	T	0.610048	-0.216035	0.0269195	1.57088e-14	0.60093	-0.048668	0.02635	0.064753	Male HbA1c	0.225278	0.121971	0.0647496	FALSE	3.41135	FALSE
Colon_Sigmoid (ETFDH)	ENSG00000171503.13	rs11559290	4	159601676	158680524	T	C	0.787081	0.648717	0.051666	4.42292e-30	0.85662	-0.021196	0.036449	0.56088	Male HbA1c	-0.0326737	0.0561863	0.560887	FALSE	0.338171	FALSE
Colon_Sigmoid (PRKAA1)	ENSG00000132356.12	rs183944208	5	41440524	41440422	A	G	0.0203349	-0.263417	0.0702518	0.000207349	0.015272	0.093854	0.10618	0.37676	Male HbA1c	-0.356294	0.403087	0.376743	FALSE	0.781304	FALSE
Colon_Sigmoid (PRKAA2)	ENSG00000162409.12	rs9436996	1	56515736	56050063	A	G	0.0251196	0.273455	0.0720133	0.000172574	0.032577	0.088966	0.073643	0.22702	Male HbA1c	0.325341	0.269306	0.22702	FALSE	1.45944	FALSE
Colon_Sigmoid (PRKAB1)	ENSG00000111725.11	rs6490266	12	120105740	119667935	A	C	0.279904	-0.151266	0.0292216	3.83039e-07	0.30589	-0.028745	0.02775	0.30026	Male HbA1c	0.190029	0.183452	0.300269	FALSE	1.073	FALSE
Colon_Sigmoid (PRKAG2)	ENSG00000106617.15	rs2727537	7	151373046	151675960	A	G	0.619617	0.136791	0.033003	4.27555e-05	0.64508	-0.0028048	0.026817	0.9167	Male HbA1c	-0.0205043	0.196044	0.916701	FALSE	0.0109391	FALSE
Colon_Sigmoid (PRKAG3)	ENSG00000115592.11	rs359966	2	219839747	218975025	G	A	0.0215311	-0.977341	0.276103	0.000454897	0.008724	0.13607	0.13795	0.32395	Male HbA1c	-0.139225	0.141148	0.323951	FALSE	0.972929	FALSE
Colon_Sigmoid (SLC47A1)	ENSG00000142494.13	rs2453580	17	19438321	19535008	C	T	0.399522	-0.498517	0.0526056	4.19054e-19	0.38833	-0.0051542	0.026289	0.84457	Male HbA1c	0.0103391	0.0527344	0.844564	FALSE	0.0384392	FALSE
Colon_Transverse (ACACB)	ENSG00000076555.16	rs4766537	12	109628794	109190989	A	G	0.165272	-0.151232	0.0312235	1.81432e-06	0.1906	-0.019824	0.032551	0.54252	Male HbA1c	0.131083	0.215239	0.542515	FALSE	0.370898	FALSE
Colon_Transverse (ETFDH)	ENSG00000171503.13	rs11559290	4	159601676	158680524	T	C	0.779289	0.295231	0.0329219	1.10639e-17	0.85662	-0.021196	0.036449	0.56088	Male HbA1c	-0.0717946	0.123459	0.560887	FALSE	0.338171	FALSE
Colon_Transverse (GPD1)	ENSG00000167588.13	rs6580756	12	50887290	50493507	T	C	0.65795	0.169474	0.0477886	0.000435954	0.70124	0.061593	0.027945	0.027522	Male HbA1c	0.363436	0.164893	0.0275188	TRUE	4.85797	FALSE
Colon_Transverse (PRKAA1)	ENSG00000132356.12	rs150940760	5	40983032	40982930	G	T	0.0146444	0.319424	0.0746771	2.35774e-05	0.016908	0.013709	0.10211	0.8932	Male HbA1c	0.0429179	0.319669	0.893199	FALSE	0.018025	FALSE
Colon_Transverse (PRKAA2)	ENSG00000162409.12	rs145985385	1	57108091	56642418	A	C	0.00732218	-0.537148	0.129795	4.25e-05	0.0083343	0.10903	0.15163	0.47212	Male HbA1c	-0.202979	0.282287	0.472108	FALSE	0.517037	FALSE
Colon_Transverse (PRKAB2)	ENSG00000131791.8	rs1495958	1	147287879	147815767	G	A	0.0554393	0.183669	0.0461905	8.278e-05	0.035523	-0.056671	0.069428	0.41436	Male HbA1c	-0.30855	0.378006	0.414354	FALSE	0.666273	FALSE
Colon_Transverse (SLC47A1)	ENSG00000142494.13	rs2252281	17	19437187	19533874	C	T	0.322785	-0.275144	0.0496364	5.34101e-08	0.38844	-0.0047099	0.026308	0.85791	Male HbA1c	0.0171179	0.0956154	0.857915	FALSE	0.0320515	FALSE
Esophagus_Gastroesophageal_Junction (ACACB)	ENSG00000076555.16	rs1642029	12	109532594	109094789	G	C	0.00992556	0.786749	0.165821	3.10578e-06	0.013924	0.018332	0.11314	0.87129	Male HbA1c	0.023301	0.143807	0.871283	FALSE	0.0262535	FALSE
Esophagus_Gastroesophageal_Junction (ETFDH)	ENSG00000171503.13	rs11559290	4	159601676	158680524	T	C	0.808933	0.520593	0.0478263	8.24529e-24	0.85662	-0.021196	0.036449	0.56088	Male HbA1c	-0.0407151	0.0700144	0.560887	FALSE	0.338171	FALSE
Esophagus_Gastroesophageal_Junction (GPD1)	ENSG00000167588.13	rs546794343	12	50414055	50020272	T	G	0.0148883	0.720282	0.198422	0.000327906	0.012105	0.23018	0.12349	0.062332	Male HbA1c	0.319569	0.171447	0.0623278	FALSE	3.47433	FALSE
Esophagus_Gastroesophageal_Junction (PRKAA1)	ENSG00000132356.12	rs28515155	5	40795108	40795006	C	T	0.403947	-0.144739	0.0217259	1.11848e-10	0.43368	-0.0305	0.02596	0.24005	Male HbA1c	0.210724	0.179357	0.240041	FALSE	1.38035	FALSE
Esophagus_Gastroesophageal_Junction (PRKAA2)	ENSG00000162409.12	rs7553414	1	57147522	56681849	A	G	0.0707196	-0.164065	0.0441776	0.000239335	0.042833	-0.02461	0.063186	0.69691	Male HbA1c	0.150002	0.385128	0.696917	FALSE	0.151699	FALSE
Esophagus_Gastroesophageal_Junction (PRKAG2)	ENSG00000106617.15	rs6960581	7	151378555	151681469	C	T	0.368486	-0.128226	0.0260995	1.4095e-06	0.34984	0.016775	0.026839	0.53197	Male HbA1c	-0.130824	0.20931	0.531956	FALSE	0.390654	FALSE
Esophagus_Gastroesophageal_Junction (SLC47A1)	ENSG00000142494.13	rs2453580	17	19438321	19535008	C	T	0.397022	-0.477114	0.0486276	3.96661e-20	0.38833	-0.0051542	0.026289	0.84457	Male HbA1c	0.0108029	0.0551	0.844564	FALSE	0.0384392	FALSE
Esophagus_Mucosa (ACACB)	ENSG00000076555.16	rs61934267	12	109582605	109144800	T	G	0.0895765	-0.119377	0.0325736	0.000271736	0.10354	-0.047566	0.04387	0.27825	Male HbA1c	0.398452	0.367491	0.278254	FALSE	1.1756	FALSE
Esophagus_Mucosa (ETFDH)	ENSG00000171503.13	rs7438166	4	159579066	158657914	A	G	0.814332	0.164473	0.0304515	9.91202e-08	0.86187	-0.0082722	0.037074	0.82344	Male HbA1c	-0.0502952	0.225411	0.823437	FALSE	0.0497855	FALSE
Esophagus_Mucosa (GPD1)	ENSG00000167588.13	rs7974890	12	49652647	49258864	C	T	0.865635	0.228336	0.0656584	0.00054632	0.83709	-0.007368	0.035745	0.83669	Male HbA1c	-0.0322682	0.156546	0.836692	FALSE	0.0424882	FALSE
Esophagus_Mucosa (PRKAA1)	ENSG00000132356.12	rs2455303	5	40951944	40951842	G	A	0.821661	0.0839865	0.0198919	2.83608e-05	0.79889	-0.010666	0.031892	0.73804	Male HbA1c	-0.126997	0.379728	0.738047	FALSE	0.111851	FALSE
Esophagus_Mucosa (PRKAA2)	ENSG00000162409.12	rs12403897	1	57116651	56650978	C	G	0.251629	-0.0860637	0.0266176	0.0012977	0.29194	-0.0046492	0.028416	0.87004	Male HbA1c	0.0540205	0.330174	0.870037	FALSE	0.0267689	FALSE
Esophagus_Mucosa (PRKAB2)	ENSG00000131791.8	rs1837984	1	146628742	147157163	G	T	0.476384	-0.142651	0.0275538	3.17571e-07	0.39544	0.023153	0.026144	0.37583	Male HbA1c	-0.162305	0.183272	0.375836	FALSE	0.784279	FALSE
Esophagus_Mucosa (PRKAG1)	ENSG00000181929.13	rs11168828	12	49422795	49029012	A	G	0.0602606	-0.143376	0.0384476	0.000212284	0.072258	-0.018641	0.049428	0.70608	Male HbA1c	0.130015	0.344744	0.706074	FALSE	0.14223	FALSE
Esophagus_Mucosa (PRKAG2)	ENSG00000106617.15	rs2727527	7	151347462	151650376	C	A	0.279316	-0.141089	0.0287136	1.18456e-06	0.30416	0.02068	0.028122	0.46212	Male HbA1c	-0.146574	0.199321	0.462116	FALSE	0.540765	FALSE
Esophagus_Mucosa (SLC47A1)	ENSG00000142494.13	rs2453580	17	19438321	19535008	C	T	0.40228	-0.510236	0.0367182	8.6808e-38	0.38833	-0.0051542	0.026289	0.84457	Male HbA1c	0.0101016	0.0515232	0.844564	FALSE	0.0384392	FALSE
Esophagus_Muscularis (ACACB)	ENSG00000076555.16	rs2160602	12	109680003	109242198	A	T	0.612299	-0.14646	0.0263564	4.5098e-08	0.60093	-0.048668	0.02635	0.064753	Male HbA1c	0.332296	0.179913	0.0647496	FALSE	3.41135	FALSE
Esophagus_Muscularis (ETFDH)	ENSG00000171503.13	rs11559290	4	159601676	158680524	T	C	0.793226	0.390465	0.0374226	3.72258e-23	0.85662	-0.021196	0.036449	0.56088	Male HbA1c	-0.054284	0.0933477	0.560887	FALSE	0.338171	FALSE
Esophagus_Muscularis (GPD1)	ENSG00000167588.13	rs7485241	12	50565320	50171537	T	C	0.026738	0.492775	0.153905	0.00145417	0.022302	0.071152	0.095443	0.45597	Male HbA1c	0.14439	0.193685	0.455974	FALSE	0.555758	FALSE
Esophagus_Muscularis (PRKAA1)	ENSG00000132356.12	rs12517210	5	40764440	40764338	C	T	0.370766	-0.0916847	0.0160387	1.88993e-08	0.44176	-0.03443	0.0258	0.18205	Male HbA1c	0.375526	0.281399	0.182041	FALSE	1.78088	FALSE
Esophagus_Muscularis (PRKAA2)	ENSG00000162409.12	rs114559354	1	56345476	55879803	C	T	0.0196078	0.276358	0.0695274	8.10167e-05	0.024149	0.047606	0.08449	0.57312	Male HbA1c	0.172262	0.305727	0.573128	FALSE	0.317477	FALSE
Esophagus_Muscularis (PRKAB2)	ENSG00000131791.8	rs374237045	1	146597835	147126253	A	G	0.264706	-0.102354	0.0224505	6.49336e-06	0.28626	-0.019138	0.028311	0.49905	Male HbA1c	0.186979	0.276599	0.499046	FALSE	0.456965	FALSE
Esophagus_Muscularis (PRKAG2)	ENSG00000106617.15	rs6978142	7	151378505	151681419	G	A	0.377897	-0.154796	0.0226721	2.55808e-11	0.34911	0.017215	0.026838	0.52125	Male HbA1c	-0.111211	0.173377	0.521236	FALSE	0.411447	FALSE
Esophagus_Muscularis (PRKAG3)	ENSG00000115592.11	rs114000016	2	220008105	219143383	A	C	0.0240642	-0.602261	0.17543	0.000647297	0.019076	-0.027773	0.094952	0.76991	Male HbA1c	0.0461146	0.157659	0.769908	FALSE	0.0855534	FALSE
Esophagus_Muscularis (SLC47A1)	ENSG00000142494.13	rs35416333	17	19427842	19524529	C	CG	0.348485	-0.502261	0.0454557	1.68388e-25	0.38548	-0.005779	0.026535	0.8276	Male HbA1c	0.011506	0.0528311	0.827594	FALSE	0.0474315	FALSE
Heart_Atrial_Appendage (ACACB)	ENSG00000076555.16	rs2160602	12	109680003	109242198	A	T	0.61413	-0.142753	0.0227777	9.73909e-10	0.60093	-0.048668	0.02635	0.064753	Male HbA1c	0.340925	0.184585	0.0647496	FALSE	3.41135	FALSE
Heart_Atrial_Appendage (ETFDH)	ENSG00000171503.13	rs6856561	4	159621185	158700033	T	A	0.245652	0.266449	0.019974	1.05397e-33	0.27165	-0.050093	0.02873	0.081242	Male HbA1c	-0.188002	0.107826	0.0812327	FALSE	3.04006	FALSE
Heart_Atrial_Appendage (GPD1)	ENSG00000167588.13	rs117919526	12	51325590	50931807	T	C	0.0195652	0.385595	0.12061	0.00150162	0.014195	0.0079466	0.11113	0.94299	Male HbA1c	0.0206087	0.288204	0.942994	FALSE	0.00511329	FALSE
Heart_Atrial_Appendage (PRKAA1)	ENSG00000132356.12	rs980093	5	40717105	40717003	T	C	0.272826	0.0887462	0.0218599	5.93781e-05	0.24631	-0.013467	0.029719	0.65044	Male HbA1c	-0.151747	0.334876	0.650445	FALSE	0.20534	FALSE
Heart_Atrial_Appendage (PRKAA2)	ENSG00000162409.12	rs10493215	1	57579610	57113937	G	A	0.105435	-0.107444	0.0320409	0.000876528	0.11148	-0.0082662	0.040633	0.83879	Male HbA1c	0.076935	0.378178	0.838795	FALSE	0.0413861	FALSE
Heart_Atrial_Appendage (PRKAB2)	ENSG00000131791.8	rs11240142	1	147340315	147868183	T	G	0.05	-0.233908	0.0632614	0.000248946	0.047053	0.15873	0.060419	0.0086119	Male HbA1c	-0.6786	0.258302	0.00861024	TRUE	6.90194	FALSE
Heart_Atrial_Appendage (PRKAG1)	ENSG00000181929.13	rs117508520	12	49417360	49023577	A	G	0.0195652	0.221589	0.064574	0.000664335	0.014146	0.18871	0.10939	0.084503	Male HbA1c	0.851622	0.493662	0.0845073	FALSE	2.97601	FALSE
Heart_Atrial_Appendage (PRKAG3)	ENSG00000115592.11	rs35354127	2	219593329	218728606	A	G	0.048913	0.342012	0.0897225	0.000160221	0.050809	0.025739	0.058455	0.65971	Male HbA1c	0.0752576	0.170915	0.659704	FALSE	0.193883	FALSE
Heart_Atrial_Appendage (SLC47A1)	ENSG00000142494.13	rs2252281	17	19437187	19533874	C	T	0.318282	-0.621616	0.0541491	1.77267e-26	0.38844	-0.0047099	0.026308	0.85791	Male HbA1c	0.00757686	0.0423219	0.857915	FALSE	0.0320515	FALSE
Heart_Left_Ventricle (ACACB)	ENSG00000076555.16	rs2160602	12	109680003	109242198	A	T	0.62	-0.092759	0.0185124	8.32956e-07	0.60093	-0.048668	0.02635	0.064753	Male HbA1c	0.524671	0.284069	0.0647496	FALSE	3.41135	FALSE
Heart_Left_Ventricle (ETFDH)	ENSG00000171503.13	rs17843929	4	159637113	158715961	T	C	0.246667	0.233969	0.0185227	8.82428e-31	0.27246	-0.053739	0.028667	0.060852	Male HbA1c	-0.229684	0.122525	0.0608485	FALSE	3.5141	FALSE
Heart_Left_Ventricle (GPD1)	ENSG00000167588.13	rs112826760	12	49675392	49281609	T	C	0.0155556	0.55914	0.145261	0.000138988	0.014501	-0.092736	0.10834	0.39204	Male HbA1c	-0.165855	0.193762	0.392013	FALSE	0.732688	FALSE
Heart_Left_Ventricle (PRKAA1)	ENSG00000132356.12	rs59133000	5	40798974	40798872	T	C	0.287778	0.157019	0.0209001	4.18047e-13	0.26225	-0.0041845	0.029153	0.88587	Male HbA1c	-0.0266496	0.185665	0.885867	FALSE	0.0206025	FALSE
Heart_Left_Ventricle (PRKAA2)	ENSG00000162409.12	rs493094	1	57559964	57094291	A	G	0.782222	0.0669439	0.0170046	9.82065e-05	0.76009	0.039087	0.029953	0.19191	Male HbA1c	0.583877	0.447434	0.191912	FALSE	1.70288	FALSE
Heart_Left_Ventricle (PRKAB2)	ENSG00000131791.8	rs12028924	1	146596306	147124724	C	T	0.47	-0.107931	0.0205426	2.48527e-07	0.4064	0.014535	0.02606	0.57702	Male HbA1c	-0.134669	0.241451	0.577014	FALSE	0.311087	FALSE
Heart_Left_Ventricle (PRKAG1)	ENSG00000181929.13	rs116868350	12	49793208	49399425	G	A	0.00777778	0.390594	0.0909998	2.24748e-05	0.016376	-0.01813	0.10095	0.85747	Male HbA1c	-0.0464165	0.258453	0.857471	FALSE	0.032254	FALSE
Heart_Left_Ventricle (PRKAG2)	ENSG00000106617.15	rs150218549	7	151062852	151365766	A	G	0.0111111	0.467705	0.127431	0.000276956	0.011338	-0.15844	0.13151	0.22827	Male HbA1c	-0.338761	0.281182	0.22829	FALSE	1.45148	FALSE
Heart_Left_Ventricle (SLC47A1)	ENSG00000142494.13	rs157404	17	19722786	19819473	C	G	0.342222	0.124684	0.0346893	0.000368104	0.39529	0.029912	0.026274	0.25492	Male HbA1c	0.239902	0.210725	0.254927	FALSE	1.2961	FALSE
Kidney_Cortex (ACACB)	ENSG00000076555.16	rs148498511	12	109361866	108968090	C	A	0.0145631	1.63583	0.27526	7.42112e-08	0.02682	0.0026442	0.082451	0.97442	Male HbA1c	0.00161643	0.0504032	0.974416	FALSE	0.00102848	FALSE
Kidney_Cortex (ETFDH)	ENSG00000171503.13	rs12499002	4	159458251	158537099	C	T	0.800971	0.4594	0.104663	3.52754e-05	0.85113	-0.0075054	0.035961	0.83468	Male HbA1c	-0.0163374	0.0782782	0.834675	FALSE	0.0435596	FALSE
Kidney_Cortex (PRKAA1)	ENSG00000132356.12	rs62360762	5	41065729	41065627	C	G	0.252427	0.266342	0.0681016	0.000194966	0.24558	-0.0018882	0.029895	0.94964	Male HbA1c	-0.00708938	0.112243	0.949638	FALSE	0.00398932	FALSE
Kidney_Cortex (PRKAA2)	ENSG00000162409.12	rs72670315	1	57320444	56854771	A	G	0.0242718	0.776327	0.226029	0.000953294	0.025408	0.021811	0.081211	0.78826	Male HbA1c	0.0280951	0.104609	0.788259	FALSE	0.0721309	FALSE
Kidney_Cortex (PRKAG1)	ENSG00000181929.13	rs142012264	12	48653635	48259852	T	C	0.0242718	0.814578	0.24048	0.00110855	0.020229	0.066031	0.091546	0.47074	Male HbA1c	0.0810616	0.112385	0.470733	FALSE	0.520256	FALSE
Kidney_Cortex (PRKAG2)	ENSG00000106617.15	rs10238094	7	151529605	151832519	T	C	0.417476	-0.287758	0.0782374	0.000430207	0.43213	-0.052328	0.026842	0.051242	Male HbA1c	0.181847	0.0932798	0.0512379	FALSE	3.80048	FALSE
Kidney_Cortex (SLC47A1)	ENSG00000142494.13	rs2244280	17	19459537	19556224	A	G	0.179612	-0.303164	0.0874271	0.000857538	0.21699	0.023792	0.03096	0.44221	Male HbA1c	-0.078479	0.102123	0.442205	FALSE	0.590555	FALSE
Liver (ACACB)	ENSG00000076555.16	rs4766455	12	109641578	109203773	C	G	0.181992	-0.247659	0.0397944	2.67668e-09	0.19102	-0.014055	0.032666	0.667	Male HbA1c	0.0567514	0.131899	0.667004	FALSE	0.185127	FALSE
Liver (ETFDH)	ENSG00000171503.13	rs12505475	4	159635244	158714092	C	T	0.670498	-0.170014	0.0325382	4.25278e-07	0.68761	0.06214	0.027546	0.024078	Male HbA1c	-0.365499	0.162022	0.0240792	TRUE	5.08892	FALSE
Liver (GPD1)	ENSG00000167588.13	rs560728231	12	50255178	49861395	G	A	0.00784314	-0.672876	0.174455	0.00015346	0.010794	-0.18654	0.12572	0.13787	Male HbA1c	0.277228	0.18684	0.137869	FALSE	2.20158	FALSE
Liver (PRKAA1)	ENSG00000132356.12	rs16871478	5	41572519	41572417	A	G	0.0114943	-0.615475	0.168884	0.000339332	0.0089319	0.031084	0.13829	0.82216	Male HbA1c	-0.0505041	0.224688	0.822155	FALSE	0.0505234	FALSE
Liver (PRKAA2)	ENSG00000162409.12	rs4912407	1	57113001	56647328	G	A	0.856322	-0.500029	0.0916064	1.37272e-07	0.88482	0.098678	0.040103	0.013872	Male HbA1c	-0.197345	0.0802013	0.01387	TRUE	6.05462	FALSE
Liver (PRKAG1)	ENSG00000181929.13	rs11168687	12	49090972	48697189	A	T	0.0574713	-0.247787	0.0629616	0.000113499	0.037327	-0.038008	0.069063	0.58208	Male HbA1c	0.15339	0.278719	0.582087	FALSE	0.302872	FALSE
Liver (PRKAG2)	ENSG00000106617.15	rs183866651	7	150586964	150889876	A	G	0.00766284	1.13711	0.271356	4.12954e-05	0.011102	0.17815	0.12622	0.15812	Male HbA1c	0.156669	0.111001	0.158119	FALSE	1.99212	FALSE
Liver (SLC47A1)	ENSG00000142494.13	rs2453573	17	19452656	19549343	C	T	0.189655	-0.315543	0.0420196	1.76819e-12	0.19516	0.022935	0.032261	0.47713	Male HbA1c	-0.0726842	0.10224	0.477134	FALSE	0.505408	FALSE
Lung (ACACB)	ENSG00000076555.16	rs1654885	12	109575191	109137386	G	A	0.881864	-0.22506	0.0313131	2.25119e-12	0.919384	0.036928	0.047087	0.43289	Male HbA1c	-0.164081	0.20922	0.432893	FALSE	0.615049	FALSE
Lung (ETFDH)	ENSG00000171503.13	rs11559290	4	159601676	158680524	T	C	0.793677	0.494504	0.0443464	4.33265e-26	0.85662	-0.021196	0.036449	0.56088	Male HbA1c	-0.0428632	0.0737082	0.560887	FALSE	0.338171	FALSE
Lung (GPD1)	ENSG00000167588.13	rs4768940	12	51220761	50826978	A	G	0.24792	-0.12556	0.0333367	0.000184123	0.2646	-0.057107	0.029123	0.049893	Male HbA1c	0.454818	0.231945	0.0498919	TRUE	3.84509	FALSE
Lung (PRKAA1)	ENSG00000132356.12	rs1645060	5	41391349	41391247	G	A	0.923461	-0.131578	0.0360796	0.000291601	0.933127	-0.058626	0.051261	0.25276	Male HbA1c	0.445561	0.389586	0.252758	FALSE	1.308	FALSE
Lung (PRKAA2)	ENSG00000162409.12	rs113924375	1	57257458	56791785	C	T	0.0515807	-0.18822	0.0500426	0.000187911	0.059145	0.064768	0.054152	0.23168	Male HbA1c	-0.344108	0.287706	0.231681	FALSE	1.43051	FALSE
Lung (PRKAB2)	ENSG00000131791.8	rs6673268	1	146694245	147222653	C	T	0.415141	-0.0921923	0.0224295	4.5765e-05	0.35947	0.022433	0.026634	0.39965	Male HbA1c	-0.243328	0.288896	0.399637	FALSE	0.709418	FALSE
Lung (PRKAG1)	ENSG00000181929.13	rs150720921	12	50343173	49949390	C	T	0.014975	0.259153	0.0554189	3.71005e-06	0.018373	-0.036984	0.10414	0.72249	Male HbA1c	-0.142711	0.401848	0.722487	FALSE	0.126123	FALSE
Lung (PRKAG2)	ENSG00000106617.15	rs138063241	7	151481279	151784193	A	G	0.015807	-0.397461	0.10815	0.000261914	0.020546	0.11576	0.091964	0.20812	Male HbA1c	-0.291249	0.231379	0.208119	FALSE	1.58446	FALSE
Lung (SLC47A1)	ENSG00000142494.13	rs2440164	17	19428610	19525297	G	A	0.379368	0.220987	0.0342969	2.62352e-10	0.38724	-0.0024782	0.026401	0.92521	Male HbA1c	-0.0112142	0.119469	0.925214	FALSE	0.00881114	FALSE
Minor_Salivary_Gland (ACACB)	ENSG00000076555.16	rs4766601	12	109890080	109452275	C	G	0.238889	-0.24942	0.0599877	5.57073e-05	0.25127	0.071536	0.029609	0.015692	Male HbA1c	-0.286809	0.118711	0.0156911	TRUE	5.83716	FALSE
Minor_Salivary_Gland (GPD1)	ENSG00000167588.13	rs72644869	12	50173780	49779997	C	G	0.0222222	-0.846589	0.242225	0.000635134	0.0029259	0.17853	0.23937	0.45578	Male HbA1c	-0.210882	0.282746	0.455768	FALSE	0.556267	FALSE
Minor_Salivary_Gland (PRKAA1)	ENSG00000132356.12	rs1692252	5	40722822	40722720	A	G	0.316667	0.153065	0.0427352	0.000470025	0.24603	-0.013605	0.029745	0.6474	Male HbA1c	-0.0888838	0.194329	0.647392	FALSE	0.209204	FALSE
Minor_Salivary_Gland (PRKAA2)	ENSG00000162409.12	rs28365912	1	57045587	56579914	C	T	0.0138889	-1.15026	0.246253	6.95578e-06	0.0018465	-0.1157	0.32975	0.72568	Male HbA1c	0.100586	0.286674	0.725684	FALSE	0.123111	FALSE
Minor_Salivary_Gland (PRKAB2)	ENSG00000131791.8	rs72706414	1	146561044	147089497	C	T	0.247222	-0.287295	0.066881	3.23851e-05	0.27222	-0.020478	0.028808	0.47719	Male HbA1c	0.0712787	0.100273	0.477181	FALSE	0.505299	FALSE
Minor_Salivary_Gland (PRKAG2)	ENSG00000106617.15	rs117824141	7	151562311	151865226	T	C	0.0138889	1.07623	0.22576	4.62876e-06	0.022073	-0.030633	0.090679	0.7355	Male HbA1c	-0.0284632	0.0842562	0.7355	FALSE	0.114121	FALSE
Minor_Salivary_Gland (SLC47A1)	ENSG00000142494.13	rs111905369	17	19493608	19590295	T	C	0.0388889	0.495003	0.138827	0.00049724	0.04455	0.059971	0.065583	0.3605	Male HbA1c	0.121153	0.13249	0.360491	FALSE	0.83618	FALSE
Muscle_Skeletal (ACACB)	ENSG00000076555.16	rs1642031	12	109562235	109124430	G	A	0.467524	0.0754098	0.0147281	3.88975e-07	0.41756	-0.0238	0.026007	0.36013	Male HbA1c	-0.315609	0.344876	0.360119	FALSE	0.837478	FALSE
Muscle_Skeletal (ETFDH)	ENSG00000171503.13	rs17843966	4	159629814	158708662	C	A	0.251226	0.406378	0.016014	6.65895e-103	0.2726	-0.052793	0.028656	0.065431	Male HbA1c	-0.129911	0.0705156	0.065431	FALSE	3.39408	FALSE
Muscle_Skeletal (GPD1)	ENSG00000167588.13	rs11168935	12	49643188	49249405	T	C	0.179534	0.0695203	0.02099	0.000970706	0.21236	0.011363	0.032287	0.72488	Male HbA1c	0.163449	0.464425	0.724885	FALSE	0.12386	FALSE
Muscle_Skeletal (PRKAA1)	ENSG00000132356.12	rs10071679	5	40743061	40742959	A	G	0.270552	0.156779	0.0211315	3.21402e-13	0.24629	-0.014302	0.029705	0.63018	Male HbA1c	-0.091224	0.189471	0.630184	FALSE	0.231811	FALSE
Muscle_Skeletal (PRKAB2)	ENSG00000131791.8	rs12028924	1	146596306	147124724	C	T	0.48223	-0.210936	0.0231176	6.60971e-19	0.4064	0.014535	0.02606	0.57702	Male HbA1c	-0.0689072	0.123545	0.577014	FALSE	0.311087	FALSE
Muscle_Skeletal (PRKAG1)	ENSG00000181929.13	rs11168822	12	49405743	49011960	C	A	0.376232	-0.185765	0.0224831	6.50156e-16	0.38997	-0.0010309	0.026261	0.96869	Male HbA1c	0.00554948	0.141367	0.968686	FALSE	0.00154103	FALSE
Muscle_Skeletal (PRKAG2)	ENSG00000106617.15	rs11980123	7	150622454	150925366	G	A	0.0294118	0.404295	0.0906866	9.53748e-06	0.0012085	-0.14926	0.38744	0.70006	Male HbA1c	-0.369186	0.95831	0.700055	FALSE	0.148415	FALSE
Muscle_Skeletal (PRKAG3)	ENSG00000115592.11	rs13014963	2	219533581	218668858	C	T	0.0171569	-0.278128	0.0853999	0.00117781	0.011704	-0.16726	0.12266	0.17272	Male HbA1c	0.601378	0.44102	0.172691	FALSE	1.85942	FALSE
Nerve_Tibial (ACACB)	ENSG00000076555.16	rs73195487	12	109569934	109132129	T	C	0.0269865	-0.244663	0.0462047	1.67335e-07	0.022049	0.055389	0.087355	0.52604	Male HbA1c	-0.226389	0.357042	0.526037	FALSE	0.402042	FALSE
Nerve_Tibial (ETFDH)	ENSG00000171503.13	rs11559290	4	159601676	158680524	T	C	0.777361	0.76185	0.0294827	2.15532e-99	0.85662	-0.021196	0.036449	0.56088	Male HbA1c	-0.0278217	0.0478428	0.560887	FALSE	0.338171	FALSE
Nerve_Tibial (PRKAA1)	ENSG00000132356.12	rs4957352	5	40787523	40787421	T	C	0.278111	0.0736998	0.0141928	2.84585e-07	0.26411	-0.0086265	0.029013	0.76622	Male HbA1c	-0.117049	0.393665	0.766213	FALSE	0.0884065	FALSE
Nerve_Tibial (PRKAB1)	ENSG00000111725.11	rs6490266	12	120105740	119667935	A	C	0.326837	-0.220514	0.0203392	4.00548e-25	0.30589	-0.028745	0.02775	0.30026	Male HbA1c	0.130355	0.125842	0.300269	FALSE	1.073	FALSE
Nerve_Tibial (PRKAG1)	ENSG00000181929.13	rs11168838	12	49455006	49061223	T	A	0.2991	-0.0854027	0.0216178	8.72812e-05	0.36114	-0.0060633	0.02668	0.82023	Male HbA1c	0.0709966	0.312402	0.820221	FALSE	0.0516472	FALSE
Nerve_Tibial (PRKAG2)	ENSG00000106617.15	rs4726070	7	151328218	151631132	A	G	0.61919	0.0649108	0.0165598	9.88981e-05	0.60854	-0.065805	0.026197	0.01201	Male HbA1c	-1.01378	0.403585	0.0120073	TRUE	6.30979	FALSE
Nerve_Tibial (PRKAG3)	ENSG00000115592.11	rs881589	2	220352030	219487308	A	G	0.349325	0.17708	0.0469373	0.000177598	0.29833	0.010114	0.028086	0.71877	Male HbA1c	0.0571154	0.158606	0.718766	FALSE	0.129678	FALSE
Nerve_Tibial (SLC47A1)	ENSG00000142494.13	rs35416333	17	19427842	19524529	C	CG	0.330585	-0.544358	0.0376147	6.6301e-41	0.38548	-0.005779	0.026535	0.8276	Male HbA1c	0.0106162	0.0487455	0.827594	FALSE	0.0474315	FALSE
Ovary (ACACB)	ENSG00000076555.16	rs11064687	12	110441730	110003925	G	A	0.0651042	0.466038	0.104487	1.57673e-05	0.04348	0.065422	0.062698	0.29674	Male HbA1c	0.140379	0.134534	0.296742	FALSE	1.08878	FALSE
Ovary (PRKAA1)	ENSG00000132356.12	rs113050214	5	39815637	39815535	G	A	0.0130208	0.603249	0.146008	5.91092e-05	0.016575	-0.08808	0.10176	0.38672	Male HbA1c	-0.146009	0.168687	0.386728	FALSE	0.749205	FALSE
Ovary (PRKAA2)	ENSG00000162409.12	rs12739184	1	57890250	57424578	G	A	0.140625	-0.283191	0.0723637	0.000136572	0.086254	-0.042523	0.045688	0.352	Male HbA1c	0.150157	0.161333	0.351995	FALSE	0.866251	FALSE
Ovary (PRKAB1)	ENSG00000111725.11	rs203327	12	120205095	119767291	G	T	0.859375	-0.456394	0.0867525	4.76233e-07	0.81788	-0.057552	0.033214	0.083137	Male HbA1c	0.126102	0.0727748	0.0831377	FALSE	3.00247	FALSE
Ovary (PRKAG1)	ENSG00000181929.13	rs73295327	12	50316341	49922558	T	C	0.0208333	0.687352	0.182149	0.000229647	0.0056916	-0.067233	0.17306	0.69765	Male HbA1c	-0.0978145	0.251778	0.69765	FALSE	0.150929	FALSE
Ovary (PRKAG2)	ENSG00000106617.15	rs117708737	7	152263920	152566835	A	G	0.0338542	-0.512512	0.12196	4.47542e-05	0.033487	-0.072338	0.075094	0.3354	Male HbA1c	0.141144	0.146521	0.335397	FALSE	0.927946	FALSE
Ovary (SLC47A1)	ENSG00000142494.13	rs2252281	17	19437187	19533874	C	T	0.305263	-0.455463	0.0597953	2.51426e-12	0.38844	-0.0047099	0.026308	0.85791	Male HbA1c	0.0103409	0.057761	0.857915	FALSE	0.0320515	FALSE
Pancreas (ACACB)	ENSG00000076555.16	rs2878960	12	109577735	109139930	T	C	0.592541	0.371695	0.0318023	3.80211e-26	0.66919	0.030672	0.027156	0.25871	Male HbA1c	0.0825193	0.0730599	0.258698	FALSE	1.27571	FALSE
Pancreas (ETFDH)	ENSG00000171503.13	rs13125160	4	159575633	158654481	T	C	0.824586	0.339	0.0606956	5.34267e-08	0.86134	-0.01211	0.037013	0.74354	Male HbA1c	-0.0357227	0.109183	0.74353	FALSE	0.107048	FALSE
Pancreas (GPD1)	ENSG00000167588.13	rs296768	12	50351886	49958103	G	A	0.951657	-0.497848	0.125651	9.34289e-05	0.998202	0.22359	0.30567	0.4645	Male HbA1c	-0.449113	0.613983	0.464489	FALSE	0.535056	FALSE
Pancreas (PRKAA1)	ENSG00000132356.12	rs1002423	5	40767458	40767356	T	C	0.287293	0.186634	0.0274905	6.30508e-11	0.26234	-0.0071728	0.029091	0.80525	Male HbA1c	-0.0384324	0.155872	0.805245	FALSE	0.0607939	FALSE
Pancreas (SLC47A1)	ENSG00000142494.13	rs2469846	17	18866404	18963091	T	C	0.214088	0.297237	0.081014	0.000289404	0.26471	-0.0094684	0.029348	0.74698	Male HbA1c	-0.0318547	0.098736	0.746979	FALSE	0.104087	FALSE
Pituitary (ACACB)	ENSG00000076555.16	rs3742027	12	109670468	109232663	C	T	0.916399	-0.297885	0.078266	0.000176721	0.89862	-0.05175	0.042356	0.22179	Male HbA1c	0.173725	0.142189	0.221788	FALSE	1.49276	FALSE
Pituitary (ETFDH)	ENSG00000171503.13	rs11934794	4	159530713	158609561	C	G	0.173633	-0.86127	0.0625969	1.27893e-32	0.13909	0.0091993	0.036923	0.80324	Male HbA1c	-0.0106811	0.0428704	0.803246	FALSE	0.0620748	FALSE
Pituitary (GPD1)	ENSG00000167588.13	rs139247956	12	51324263	50930480	A	G	0.0209003	0.793965	0.143088	7.17241e-08	0.016568	0.097017	0.10605	0.36029	Male HbA1c	0.122193	0.13357	0.360284	FALSE	0.836901	FALSE
Pituitary (PRKAA1)	ENSG00000132356.12	rs325851	5	41040290	41040188	G	A	0.135048	-0.137575	0.0366894	0.000218936	0.15917	-0.023218	0.035187	0.50936	Male HbA1c	0.168766	0.255766	0.509353	FALSE	0.435397	FALSE
Pituitary (PRKAA2)	ENSG00000162409.12	rs11206920	1	57273552	56807879	C	A	0.0289389	-0.434564	0.125	0.000596612	0.023444	0.03106	0.086588	0.71981	Male HbA1c	-0.0714739	0.199253	0.719812	FALSE	0.128673	FALSE
Pituitary (PRKAG2)	ENSG00000106617.15	rs117602246	7	152557358	152860273	T	C	0.00803859	-0.954736	0.268095	0.000440066	0.011264	0.17948	0.1264	0.15563	Male HbA1c	-0.187989	0.132393	0.155626	FALSE	2.01622	FALSE
Pituitary (PRKAG3)	ENSG00000115592.11	rs4485556	2	220157418	219292696	C	A	0.16881	-0.352793	0.0889785	9.53181e-05	0.18165	-0.061052	0.033214	0.066045	Male HbA1c	0.173053	0.0941459	0.0660417	FALSE	3.37876	FALSE
Pituitary (SLC47A1)	ENSG00000142494.13	rs72841991	17	19907019	20003706	A	G	0.0273312	-0.46395	0.147402	0.0018416	0.037158	-0.025127	0.067355	0.70911	Male HbA1c	0.0541589	0.145177	0.709109	FALSE	0.139169	FALSE
Prostate (ACACB)	ENSG00000076555.16	rs188793330	12	109849067	109411262	A	C	0.0142349	0.525367	0.129423	6.77583e-05	0.014492	-0.095733	0.11363	0.3995	Male HbA1c	-0.182221	0.216287	0.399509	FALSE	0.709802	FALSE
Prostate (ETFDH)	ENSG00000171503.13	rs17843929	4	159637113	158715961	T	C	0.231317	0.545932	0.0656656	8.52698e-15	0.27246	-0.053739	0.028667	0.060852	Male HbA1c	-0.0984353	0.0525102	0.0608485	FALSE	3.5141	FALSE
Prostate (GPD1)	ENSG00000167588.13	rs4898505	12	49765700	49371917	G	T	0.983986	0.851578	0.292156	0.00391541	0.979527	0.25591	0.093185	0.0060293	Male HbA1c	0.300513	0.109426	0.00602794	TRUE	7.54193	FALSE
Prostate (PRKAA1)	ENSG00000132356.12	rs72747957	5	40716236	40716134	C	T	0.0213523	0.268025	0.0840258	0.0016247	0.031192	-0.00077408	0.073611	0.99161	Male HbA1c	-0.00288809	0.274642	0.99161	FALSE	0.000110582	FALSE
Prostate (PRKAA2)	ENSG00000162409.12	rs78120087	1	56118065	55652392	T	C	0.0854093	0.239797	0.0669076	0.000414113	0.07701	0.012688	0.048118	0.79203	Male HbA1c	0.0529114	0.200661	0.792023	FALSE	0.0695298	FALSE
Prostate (PRKAB1)	ENSG00000111725.11	rs113965854	12	120527211	120089407	T	C	0.0373665	0.396171	0.099632	9.41029e-05	0.045339	-0.007663	0.061778	0.90128	Male HbA1c	-0.0193427	0.155938	0.901283	FALSE	0.0153862	FALSE
Prostate (PRKAG1)	ENSG00000181929.13	rs4898510	12	50232691	49838908	A	G	0.0604982	0.225227	0.0592306	0.000184096	0.064677	0.033974	0.051892	0.51266	Male HbA1c	0.150843	0.230399	0.512657	FALSE	0.42864	FALSE
Prostate (PRKAG3)	ENSG00000115592.11	rs11679550	2	220652298	219787576	A	G	0.0533808	-0.561964	0.169571	0.00107022	0.04237	0.03423	0.064119	0.59344	Male HbA1c	-0.0609114	0.114098	0.593445	FALSE	0.284997	FALSE
Prostate (SLC47A1)	ENSG00000142494.13	rs55661368	17	19427601	19524288	A	C	0.368327	-0.232951	0.0503592	6.26989e-06	0.38623	-0.0062352	0.026455	0.81367	Male HbA1c	0.0267661	0.113565	0.813673	FALSE	0.0555502	FALSE
Skin_Not_Sun_Exposed_Suprapubic (ACACB)	ENSG00000076555.16	rs56809636	12	109866610	109428805	C	CT	0.402928	-0.113601	0.0193827	7.73111e-09	0.42477	0.048838	0.026109	0.061414	Male HbA1c	-0.429908	0.229831	0.0614085	FALSE	3.49893	FALSE
Skin_Not_Sun_Exposed_Suprapubic (ETFDH)	ENSG00000171503.13	rs11934794	4	159530713	158609561	C	G	0.201849	-0.44089	0.0405364	3.37449e-25	0.13909	0.0091993	0.036923	0.80324	Male HbA1c	-0.0208653	0.0837465	0.803246	FALSE	0.0620748	FALSE
Skin_Not_Sun_Exposed_Suprapubic (PRKAA1)	ENSG00000132356.12	rs381471	5	40820015	40819913	C	A	0.708783	0.0936166	0.0220453	2.52866e-05	0.72057	-0.03932	0.028475	0.16732	Male HbA1c	-0.420011	0.304166	0.167322	FALSE	1.90678	FALSE
Skin_Not_Sun_Exposed_Suprapubic (PRKAA2)	ENSG00000162409.12	rs140354276	1	56417005	55951332	G	T	0.0469954	-0.158724	0.0424595	0.000203699	0.051632	-0.061136	0.059592	0.30493	Male HbA1c	0.385172	0.375444	0.304934	FALSE	1.05249	FALSE
Skin_Not_Sun_Exposed_Suprapubic (PRKAB2)	ENSG00000131791.8	rs115179956	1	146644199	147172620	A	C	0.281202	-0.267989	0.0202595	4.3229e-35	0.24478	-0.027458	0.029862	0.35785	Male HbA1c	0.102459	0.11143	0.357836	FALSE	0.845474	FALSE
Skin_Not_Sun_Exposed_Suprapubic (PRKAG2)	ENSG00000106617.15	rs73490978	7	152557193	152860108	A	G	0.0238829	0.26508	0.0733392	0.00032722	0.013166	-0.033176	0.11282	0.76871	Male HbA1c	-0.125155	0.425607	0.768711	FALSE	0.0864721	FALSE
Skin_Not_Sun_Exposed_Suprapubic (PRKAG3)	ENSG00000115592.11	rs11677276	2	218696949	217832226	A	G	0.435285	-0.140795	0.0404435	0.000536639	0.47668	0.013211	0.025575	0.60545	Male HbA1c	-0.0938315	0.181647	0.605464	FALSE	0.266833	FALSE
Skin_Not_Sun_Exposed_Suprapubic (SLC47A1)	ENSG00000142494.13	rs2252281	17	19437187	19533874	C	T	0.314441	-0.180059	0.0263501	2.10688e-11	0.38844	-0.0047099	0.026308	0.85791	Male HbA1c	0.0261575	0.146108	0.857915	FALSE	0.0320515	FALSE
Skin_Sun_Exposed_Lower_leg (ACACB)	ENSG00000076555.16	rs79081066	12	109639792	109201987	T	C	0.0286285	0.221481	0.0483106	5.41413e-06	0.030027	0.019805	0.075222	0.79233	Male HbA1c	0.0894208	0.339632	0.792329	FALSE	0.0693202	FALSE
Skin_Sun_Exposed_Lower_leg (ETFDH)	ENSG00000171503.13	rs11934794	4	159530713	158609561	C	G	0.197736	-0.424704	0.0360808	3.03025e-29	0.13909	0.0091993	0.036923	0.80324	Male HbA1c	-0.0216605	0.0869382	0.803246	FALSE	0.0620748	FALSE
Skin_Sun_Exposed_Lower_leg (PRKAA1)	ENSG00000132356.12	rs4365874	5	40162498	40162396	A	G	0.0466045	0.128555	0.0365892	0.000471531	0.038729	0.13012	0.066335	0.049814	Male HbA1c	1.01217	0.516005	0.0498139	TRUE	3.84771	FALSE
Skin_Sun_Exposed_Lower_leg (PRKAB2)	ENSG00000131791.8	rs1932977	1	146688941	147217371	C	T	0.276964	-0.205525	0.0164604	2.30939e-32	0.24975	-0.020758	0.029514	0.48187	Male HbA1c	0.101	0.143603	0.481852	FALSE	0.494669	FALSE
Skin_Sun_Exposed_Lower_leg (PRKAG1)	ENSG00000181929.13	rs10875882	12	49260691	48866908	T	C	0.446072	-0.0631363	0.0163883	0.000127951	0.46587	-0.019765	0.025893	0.44527	Male HbA1c	0.313053	0.410113	0.445264	FALSE	0.582678	FALSE
Skin_Sun_Exposed_Lower_leg (PRKAG2)	ENSG00000106617.15	rs62480506	7	151592133	151895048	A	G	0.358309	-0.0794397	0.0190072	3.3029e-05	0.36176	-0.02691	0.027382	0.32572	Male HbA1c	0.338748	0.344689	0.325724	FALSE	0.965822	FALSE
Skin_Sun_Exposed_Lower_leg (SLC47A1)	ENSG00000142494.13	rs2252281	17	19437187	19533874	C	T	0.3125	-0.249963	0.0265156	6.4718e-20	0.38844	-0.0047099	0.026308	0.85791	Male HbA1c	0.0188424	0.105248	0.857915	FALSE	0.0320515	FALSE
Small_Intestine_Terminal_Ileum (ACACB)	ENSG00000076555.16	rs11610260	12	109592483	109154678	C	T	0.228155	-0.166198	0.0437086	0.000201018	0.21408	-0.010442	0.03115	0.73746	Male HbA1c	0.0628287	0.187427	0.737462	FALSE	0.11237	FALSE
Small_Intestine_Terminal_Ileum (ETFDH)	ENSG00000171503.13	rs12640231	4	159585319	158664167	C	A	0.747573	0.272078	0.0540481	1.24042e-06	0.86121	-0.011443	0.036984	0.75702	Male HbA1c	-0.0420578	0.135932	0.757014	FALSE	0.0957309	FALSE
Small_Intestine_Terminal_Ileum (PRKAA1)	ENSG00000132356.12	rs114185447	5	41202339	41202237	T	C	0.0169903	-0.500945	0.130032	0.000166775	0.016153	0.078079	0.1026	0.44666	Male HbA1c	-0.155863	0.204813	0.446655	FALSE	0.579127	FALSE
Small_Intestine_Terminal_Ileum (PRKAG1)	ENSG00000181929.13	rs147072550	12	50212952	49819169	A	G	0.0121359	-0.320499	0.0991649	0.00148276	0.016399	0.21879	0.10242	0.03266	Male HbA1c	-0.682654	0.319564	0.0326628	TRUE	4.56337	FALSE
Small_Intestine_Terminal_Ileum (SLC47A1)	ENSG00000142494.13	rs959071	17	19142226	19238913	T	C	0.303398	0.391919	0.105114	0.000263944	0.12596	-0.028987	0.038611	0.4528	Male HbA1c	-0.0739617	0.0985178	0.452806	FALSE	0.563617	FALSE
Spleen (ETFDH)	ENSG00000171503.13	rs7694443	4	159468949	158547797	A	G	0.790614	0.682272	0.0773316	3.35933e-16	0.85103	-0.0058287	0.03592	0.8711	Male HbA1c	-0.00854307	0.0526476	0.871094	FALSE	0.0263312	FALSE
Spleen (GPD1)	ENSG00000167588.13	rs76003442	12	49752017	49358234	G	A	0.0180505	0.848549	0.252488	0.00091505	0.0082657	0.17591	0.14253	0.21712	Male HbA1c	0.207307	0.167969	0.21713	FALSE	1.52324	FALSE
Spleen (PRKAA1)	ENSG00000132356.12	rs79157925	5	40951723	40951621	T	C	0.1787	0.108722	0.0247208	1.69515e-05	0.1679	-0.0076052	0.034223	0.82414	Male HbA1c	-0.0699509	0.314775	0.824139	FALSE	0.0493839	FALSE
Spleen (PRKAA2)	ENSG00000162409.12	rs7519509	1	57108143	56642470	T	C	0.49278	0.416381	0.0443765	7.84878e-18	0.52225	0.040006	0.025688	0.11938	Male HbA1c	0.0960803	0.0616935	0.11938	FALSE	2.42544	FALSE
Spleen (PRKAB1)	ENSG00000111725.11	rs11064932	12	120296642	119858838	A	G	0.0162455	0.652597	0.178609	0.000322489	0.016212	-0.18017	0.10468	0.08523	Male HbA1c	-0.276082	0.160405	0.0852236	FALSE	2.96236	FALSE
Spleen (PRKAB2)	ENSG00000131791.8	rs12410188	1	146635310	147163731	A	T	0.220217	0.197772	0.0442367	1.24319e-05	0.28264	-0.028494	0.028509	0.31758	Male HbA1c	-0.144075	0.144151	0.317565	FALSE	0.998948	FALSE
Spleen (PRKAG2)	ENSG00000106617.15	rs56076831	7	151246619	151549533	A	G	0.0162455	-0.77102	0.187672	5.60614e-05	0.024745	0.0050557	0.082478	0.95112	Male HbA1c	-0.00655716	0.106973	0.951122	FALSE	0.00375739	FALSE
Spleen (SLC47A1)	ENSG00000142494.13	rs78414095	17	19602603	19699290	C	A	0.0126354	1.34642	0.325029	4.88512e-05	0.01204	0.12985	0.11782	0.2704	Male HbA1c	0.0964409	0.0875061	0.270416	FALSE	1.21464	FALSE
Stomach (ACACB)	ENSG00000076555.16	rs16939972	12	109568797	109130992	C	T	0.600737	0.146636	0.0308185	2.90445e-06	0.67341	0.035133	0.027326	0.19855	Male HbA1c	0.239593	0.186353	0.198548	FALSE	1.65302	FALSE
Stomach (ETFDH)	ENSG00000171503.13	rs11559290	4	159601676	158680524	T	C	0.775184	0.301705	0.0406436	9.41787e-13	0.85662	-0.021196	0.036449	0.56088	Male HbA1c	-0.0702541	0.12081	0.560887	FALSE	0.338171	FALSE
Stomach (GPD1)	ENSG00000167588.13	rs7958572	12	49509441	49115658	G	C	0.385749	-0.180126	0.0534002	0.000829715	0.35091	-0.059558	0.02682	0.026373	Male HbA1c	0.330646	0.148896	0.0263743	TRUE	4.93131	FALSE
Stomach (PRKAA1)	ENSG00000132356.12	rs62357064	5	40955122	40955020	A	G	0.0159705	-0.335887	0.092103	0.000307428	0.019153	-0.10107	0.098979	0.3072	Male HbA1c	0.300905	0.294679	0.307195	FALSE	1.0427	FALSE
Stomach (PRKAG2)	ENSG00000106617.15	rs4128397	7	151498562	151801476	G	A	0.224816	-0.143414	0.0320991	1.08012e-05	0.22525	0.012563	0.0308	0.68336	Male HbA1c	-0.0875995	0.214763	0.683355	FALSE	0.166374	FALSE
Stomach (SLC47A1)	ENSG00000142494.13	rs35416333	17	19427842	19524529	C	CG	0.361179	-0.314456	0.038309	4.81559e-15	0.38548	-0.005779	0.026535	0.8276	Male HbA1c	0.0183778	0.0843838	0.827594	FALSE	0.0474315	FALSE
Testis (ACACB)	ENSG00000076555.16	rs12013	12	109705611	109267806	G	A	0.823245	0.577042	0.0429255	2.11006e-33	0.81389	-0.044373	0.032828	0.17648	Male HbA1c	-0.0768973	0.0568901	0.176477	FALSE	1.82704	FALSE
Testis (ETFDH)	ENSG00000171503.13	rs12502341	4	159375036	158453884	G	A	0.674334	0.194475	0.0442479	1.47691e-05	0.74308	0.044362	0.02936	0.13079	Male HbA1c	0.228112	0.150971	0.130797	FALSE	2.28302	FALSE
Testis (GPD1)	ENSG00000167588.13	rs7136570	12	50529936	50136153	G	A	0.66586	-0.268056	0.0560345	2.55684e-06	0.62827	0.013604	0.026399	0.60633	Male HbA1c	-0.0507506	0.0984832	0.606328	FALSE	0.265557	FALSE
Testis (PRKAB1)	ENSG00000111725.11	rs7304996	12	120094699	119656894	A	C	0.289346	-0.180387	0.0281356	4.75994e-10	0.30615	-0.027397	0.027785	0.32413	Male HbA1c	0.151879	0.15403	0.324116	FALSE	0.972266	FALSE
Testis (PRKAG1)	ENSG00000181929.13	rs10875910	12	49402393	49008610	C	G	0.311138	-0.268089	0.0360686	8.51103e-13	0.35997	-0.012258	0.02668	0.64591	Male HbA1c	0.0457236	0.0995192	0.645914	FALSE	0.21109	FALSE
Testis (PRKAG3)	ENSG00000115592.11	rs113467120	2	219710878	218846155	A	G	0.179177	0.313181	0.0703912	1.16576e-05	0.17539	0.0069702	0.033842	0.83682	Male HbA1c	0.0222561	0.108059	0.83682	FALSE	0.0424208	FALSE
Thyroid (ACACB)	ENSG00000076555.16	rs11065409	12	109550603	109112798	G	A	0.183554	-0.36361	0.0281858	7.60011e-34	0.18349	-0.017265	0.033091	0.60185	Male HbA1c	0.0474822	0.0910068	0.601849	FALSE	0.272216	FALSE
Thyroid (ETFDH)	ENSG00000171503.13	rs11559290	4	159601676	158680524	T	C	0.797357	0.555941	0.0386335	1.20832e-40	0.85662	-0.021196	0.036449	0.56088	Male HbA1c	-0.0381263	0.0655627	0.560887	FALSE	0.338171	FALSE
Thyroid (GPD1)	ENSG00000167588.13	rs117895796	12	49729637	49335854	T	C	0.010279	-0.643482	0.175258	0.000262116	0.011918	-0.38668	0.12458	0.0019109	Male HbA1c	0.600918	0.193603	0.00191008	TRUE	9.634	FALSE
Thyroid (PRKAA1)	ENSG00000132356.12	rs78117556	5	40895040	40894938	G	A	0.14978	0.110607	0.0210444	2.03879e-07	0.14991	-0.036513	0.035964	0.30998	Male HbA1c	-0.330115	0.325151	0.309979	FALSE	1.03076	FALSE
Thyroid (PRKAA2)	ENSG00000162409.12	rs10789041	1	57147386	56681713	G	A	0.443466	0.0943329	0.0226199	3.48172e-05	0.46428	0.03281	0.025777	0.20307	Male HbA1c	0.347811	0.273256	0.203075	FALSE	1.62012	FALSE
Thyroid (PRKAB1)	ENSG00000111725.11	rs11064881	12	120146925	119709120	A	G	0.0712188	0.243156	0.0525509	4.53101e-06	0.073721	-0.074216	0.048978	0.1297	Male HbA1c	-0.30522	0.201426	0.129698	FALSE	2.29611	FALSE
Thyroid (PRKAG2)	ENSG00000106617.15	rs4726082	7	151373943	151676857	C	G	0.154919	0.28458	0.0416466	2.01316e-11	0.13584	0.085494	0.03732	0.021974	Male HbA1c	0.300422	0.131141	0.0219729	TRUE	5.24793	FALSE
Thyroid (SLC47A1)	ENSG00000142494.13	rs2453578	17	19430645	19527332	C	T	0.387665	-0.57678	0.0338834	1.80037e-53	0.38812	-0.003578	0.026374	0.89209	Male HbA1c	0.00620341	0.0457263	0.892087	FALSE	0.0184047	FALSE
Uterus (ACACB)	ENSG00000076555.16	rs117328207	12	108618081	108224304	T	C	0.0197368	-0.559253	0.168216	0.0011943	0.01195	0.027562	0.1177	0.81486	Male HbA1c	-0.0492836	0.210459	0.814852	FALSE	0.0548363	FALSE
Uterus (ETFDH)	ENSG00000171503.13	rs11559290	4	159601676	158680524	T	C	0.776316	0.765047	0.103978	3.21334e-11	0.85662	-0.021196	0.036449	0.56088	Male HbA1c	-0.0277055	0.0476428	0.560887	FALSE	0.338171	FALSE
Uterus (GPD1)	ENSG00000167588.13	rs416959	12	50336638	49942855	G	T	0.243421	0.413148	0.114584	0.000464837	0.17769	0.0089234	0.033792	0.79173	Male HbA1c	0.0215986	0.0817915	0.791727	FALSE	0.0697321	FALSE
Uterus (PRKAA1)	ENSG00000132356.12	rs7712533	5	40968030	40967928	C	T	0.259868	-0.14263	0.0406221	0.000642162	0.25474	0.0091112	0.02945	0.75703	Male HbA1c	-0.06388	0.206478	0.757034	FALSE	0.0957151	FALSE
Uterus (PRKAA2)	ENSG00000162409.12	rs72676937	1	57988011	57522339	T	C	0.230263	0.297924	0.0773525	0.000195155	0.27019	-0.031062	0.029052	0.28498	Male HbA1c	-0.104261	0.0975148	0.284986	FALSE	1.14316	FALSE
Uterus (PRKAB1)	ENSG00000111725.11	rs3847965	12	120375751	119937947	A	C	0.641447	-0.255366	0.0682745	0.000290374	0.6592	-0.010927	0.027058	0.68634	Male HbA1c	0.0427896	0.105958	0.686333	FALSE	0.163084	FALSE
Uterus (PRKAB2)	ENSG00000131791.8	rs615558	1	146527750	147056188	G	A	0.733553	-0.194941	0.056836	0.000843872	0.71389	0.018714	0.02826	0.50784	Male HbA1c	-0.0959983	0.144967	0.507838	FALSE	0.43852	FALSE
Uterus (PRKAG1)	ENSG00000181929.13	rs11168827	12	49419677	49025894	C	G	0.342105	-0.138661	0.0387871	0.000516646	0.38926	-0.0034325	0.02628	0.89608	Male HbA1c	0.0247546	0.189527	0.896082	FALSE	0.0170597	FALSE
Uterus (PRKAG2)	ENSG00000106617.15	rs35969034	7	151443127	151746041	T	G	0.0822368	-0.457848	0.105885	3.3175e-05	0.10331	0.014083	0.042397	0.73975	Male HbA1c	-0.0307591	0.0926006	0.739761	FALSE	0.110337	FALSE
Uterus (SLC47A1)	ENSG00000142494.13	rs2656417	17	18475630	18572316	C	T	0.381579	-0.275466	0.0666726	6.93569e-05	0.4718	0.006492	0.026189	0.80422	Male HbA1c	-0.0235673	0.0950716	0.804219	FALSE	0.0614496	FALSE
Vagina (ACACB)	ENSG00000076555.16	rs4766630	12	110185125	109747320	T	C	0.0264706	0.363973	0.104328	0.000661421	0.025617	0.050535	0.084602	0.55029	Male HbA1c	0.138843	0.23244	0.55029	FALSE	0.356799	FALSE
Vagina (ETFDH)	ENSG00000171503.13	rs7694443	4	159468949	158547797	A	G	0.844118	0.46631	0.098591	5.73184e-06	0.85103	-0.0058287	0.03592	0.8711	Male HbA1c	-0.0124996	0.0770303	0.871094	FALSE	0.0263312	FALSE
Vagina (GPD1)	ENSG00000167588.13	rs79376950	12	50135756	49741973	A	C	0.00294118	2.69648	0.876831	0.0025605	0.012732	0.11985	0.11421	0.29397	Male HbA1c	0.0444468	0.0423552	0.294002	FALSE	1.1012	FALSE
Vagina (PRKAB1)	ENSG00000111725.11	rs76548188	12	120043649	119605844	A	G	0.0617647	0.58605	0.121934	4.1478e-06	0.062763	0.017366	0.052782	0.74215	Male HbA1c	0.0296323	0.090064	0.742145	FALSE	0.10825	FALSE
Vagina (PRKAG1)	ENSG00000181929.13	rs11519808	12	49704734	49310951	C	T	0.147059	-0.148725	0.0422233	0.000589401	0.14347	0.0052118	0.039595	0.89528	Male HbA1c	-0.0350432	0.26623	0.895279	FALSE	0.0173259	FALSE
Vagina (PRKAG3)	ENSG00000115592.11	rs35499393	2	220488040	219623318	C	T	0.244118	-0.343452	0.0920796	0.000284124	0.27497	0.001926	0.028589	0.94629	Male HbA1c	-0.00560777	0.0832402	0.946288	FALSE	0.00453852	FALSE
Vagina (SLC47A1)	ENSG00000142494.13	rs34348435	17	19757634	19854321	C	G	0.0352941	0.461833	0.147248	0.0021121	0.038784	-0.06993	0.06874	0.309	Male HbA1c	-0.151418	0.148842	0.309005	FALSE	1.03492	FALSE
Whole_Blood (ACACB)	ENSG00000076555.16	rs11610260	12	109592483	109154678	C	T	0.205	-0.416852	0.0372132	5.49668e-27	0.21408	-0.010442	0.03115	0.73746	Male HbA1c	0.0250497	0.0747268	0.737462	FALSE	0.11237	FALSE
Whole_Blood (ETFDH)	ENSG00000171503.13	rs55936281	4	159648596	158727444	T	C	0.246875	0.160309	0.027506	8.4098e-09	0.27377	-0.048736	0.028664	0.089084	Male HbA1c	-0.304013	0.178805	0.0890837	FALSE	2.89085	FALSE
Whole_Blood (GPD1)	ENSG00000167588.13	rs11169153	12	50168870	49775087	G	A	0.078125	-0.237572	0.0655947	0.000312796	0.035392	0.03859	0.069096	0.5765	Male HbA1c	-0.162435	0.290842	0.576504	FALSE	0.31192	FALSE
Whole_Blood (PRKAA1)	ENSG00000132356.12	rs57806386	5	40699186	40699084	C	A	0.26625	0.0692304	0.0130907	1.63138e-07	0.24646	-0.014195	0.029717	0.63289	Male HbA1c	-0.20504	0.429248	0.632883	FALSE	0.228171	FALSE
Whole_Blood (PRKAB1)	ENSG00000111725.11	rs6490266	12	120105740	119667935	A	C	0.321875	-0.391895	0.0264135	1.01611e-43	0.30589	-0.028745	0.02775	0.30026	Male HbA1c	0.0733487	0.0708098	0.300269	FALSE	1.073	FALSE
Whole_Blood (PRKAG2)	ENSG00000106617.15	rs35503973	7	151572394	151875309	A	C	0.37	0.104019	0.0236212	1.22389e-05	0.40629	0.031686	0.02608	0.22437	Male HbA1c	0.304617	0.250723	0.224384	FALSE	1.47611	FALSE
SNP, single nucleotide polymorphism; EAF, effect allele frequency; SE, standard error
XY: the effect of tissue-specifc cis-eQTL on male HbA1c

## Sheet: S7
Supplementary Table 7: Genetic instruments for putative metformin drug targets and associations with overall and/or sex-specific HbA1c
Gene	SNP	Sex	Chromosome	Position (hg38)	Position (hg 19)	Effect allele	Other allele	EAF	Beta	SE	P value	Sample size	F statistic
PRKAG1	rs17237198	both sexes	12	48560149	48953932	A	G	0.095038	0.15145	0.026152	7.0043e-09	344182	33.5373
PRKAG1	rs17237198	female	12	48560149	48953932	A	G	0.094246	0.12447	0.031111	6.3127e-05	185022	16.0067
PRKAG1	rs17237198	male	12	48560149	48953932	A	G	0.09596	0.18213	0.043393	2.7037e-05	159160	17.6167
GPD1	rs77023346	both sexes	12	49389269	49783052	C	T	0.017903	0.19745	0.057773	0.00063138	344182	11.6806
SNP, single nucleotide polymorphism; EAF, effect allele frequency; SE, standard error

## Sheet: S8
Supplementary Table 8: The target-specific effect of metformin on primary and secondary outcomes
Exposure	Outcome	SNP	Beta/OR	Lower 95% CI	Upper 95% CI	SE	P value
PRKAG1-induced overall HbA1c lowering	Colorectal cancer	rs17237198	0.741354	0.629458	0.873141	0.083479	0.000337006
GPD1-induced overall HbA1c lowering	Colorectal cancer	rs77023346	1.00364	0.739032	1.363	0.156149	0.981415
PRKAG1-induced female-specific HbA1c lowering	Colorectal cancer	rs17237198	0.694788	0.569365	0.84784	0.101574	0.000337006
PRKAG1-induced male-specific HbA1c lowering	Colorectal cancer	rs17237198	0.779686	0.680505	0.893324	0.0694169	0.000337006
PRKAG1-induced overall HbA1c lowering	Lung cancer	rs17237198	1.24313	0.95666	1.61537	0.133641	0.103428
GPD1-induced overall HbA1c lowering	Lung cancer	rs77023346	0.885507	0.540048	1.45195	0.252297	0.629839
PRKAG1-induced female-specific HbA1c lowering	Lung cancer	rs17237198	1.30317	0.947516	1.79233	0.162609	0.103428
PRKAG1-induced male-specific HbA1c lowering	Lung cancer	rs17237198	1.19838	0.963826	1.49001	0.111129	0.103428
PRKAG1-induced female-specific HbA1c lowering	Endometrial cancer	rs17237198	0.834352	0.540218	1.28863	0.221777	0.414166
PRKAG1-induced male-specific HbA1c lowering	Prostate cancer	rs17237198	0.982584	0.883283	1.09305	0.0543568	0.746519
PRKAG1-induced female-specific HbA1c lowering	Breast cancer (overall)	rs17237198	0.987105	0.826522	1.17889	0.090587	0.886075
PRKAG1-induced female-specific HbA1c lowering	Luminal A-like	rs17237198	0.942747	0.745297	1.19251	0.119906	0.622933
PRKAG1-induced female-specific HbA1c lowering	Luminal B-like	rs17237198	1.96504	1.16594	3.31181	0.266318	0.0111972
PRKAG1-induced female-specific HbA1c lowering	Luminal B/HER2-negative-like	rs17237198	0.893277	0.577124	1.38262	0.222877	0.612595
PRKAG1-induced female-specific HbA1c lowering	HER2-enriched-like	rs17237198	0.571875	0.277476	1.17863	0.368972	0.12988
PRKAG1-induced female-specific HbA1c lowering	Triple-negative	rs17237198	0.806717	0.516337	1.2604	0.22766	0.34546
PRKAG1-induced female-specific HbA1c lowering	BRCA1 mutation carriers	rs17237198	0.743448	0.530764	1.04136	0.171929	0.0846539
PRKAG1-induced female-specific HbA1c lowering	ER-positive-like	rs17237198	1.19644	0.840161	1.7038	0.180363	0.320036
PRKAG1-induced female-specific HbA1c lowering	ER-negative-like	rs17237198	0.894092	0.585951	1.36428	0.215598	0.603595
SNP, single nucleotide polymorphism; OR, odds ratio; CI, confidence interval; SE, standard error

## Sheet: S9
Supplementary Table 9: Association of rs11212617 (near ATM) and rs8192675 (SLC2A2) with overall and sex-specific HbA1c
Gene	SNP	Sex	Chromosome	Position	Effect allele	Other allele	EAF	Beta	SE	P value	Sample size	F statistic
ATM	rs11212617	both sexes	11	108283161	A	C	0.5527	0.0078184	0.01544	0.61259	344182	0.256414
ATM	rs11212617	female	11	108283161	A	C	0.55231	0.018004	0.018301	0.32523	185022	0.967806
ATM	rs11212617	male	11	108283161	A	C	0.55315	-0.0042468	0.025726	0.86888	159160	0.0272508
SLC2A2	rs8192675	both sexes	3	170724883	C	T	0.28762	-0.18811	0.016925	1.0837e-28	344182	123.528
SLC2A2	rs8192675	female	3	170724883	C	T	0.28787	-0.18138	0.020015	1.2899e-19	185022	82.1235
SLC2A2	rs8192675	male	3	170724883	C	T	0.28733	-0.19542	0.028276	4.826e-12	159160	47.7642
SNP, single nucleotide polymorphism; EAF, effect allele frequency; SE, standard error

[truncated: 4 more sheets: S10, S11, S12, S13]
